# Supplementary material for: Faecal immunoglobulin A as a non-invasive biomarker of mucosal immunity and health in zoo and wild mammals
Source: Conserv Physiol. 2026 Jul 28;14(1):coag054. doi: 10.1093/conphys/coag054 (PMC13411278; doi:10.1093/conphys/coag054)
Supplement: Web_Material_coag054 [file web_material_coag054.zip]

Archive with 2 entries (2 files):
- Appendix S1.docx
- Supplementary data.xlsx
