# Supplementary material for: Faecal immunoglobulin A as a non-invasive biomarker of mucosal immunity and health in zoo and wild mammals
Source: Conserv Physiol. 2026 Jul 28;14(1):coag054. doi: 10.1093/conphys/coag054 (PMC13411278; doi:10.1093/conphys/coag054)
Supplement: Web_Material_coag054 [file web_material_coag054.zip › Supplementary data.xlsx]

## Sheet: Sheet1
Title	Authors	DOI	Publication Year	Source	Include/Exclude	Reason
"Associated" or "Secondary" IgA nephropathy? An outcome analysis	Obrișcă B, Ștefan G, Gherghiceanu M, Mandache E, Ismail G, Stancu S, Boitan B, Ion O, Mircescu G.	10.1371/journal.pone.0221014	2019	PubMed	Exclude	Irrelevant species/topic in title
"Coexistence of IgA nephropathy and renal artery stenosis in Takayasu arteritis: case report and literature review"	Ito N, Shirai T, Toyohara T, Hashimoto H, Sato H, Fujii H, Ishii T, Harigae H.	10.1007/s00296-021-05066-0	2023	PubMed	Exclude	Not original research (case report), not in wild mammal species
"Comb and Target signs" in abdominal CT in patients with purpura	Hori H, Fukuchi T, Sugawara H.	10.1016/j.ejim.2021.10.011	2022	PubMed	Exclude	Irrelevant species/topic in title
"Early transfusion of convalescent plasma in older patients with COVID-19 to prevent disease progression: A structured summary of a study protocol for a randomised controlled trial"	Teofili L, Landolfi R, Cingolani A, Antinori A, Vecchiet J, Sanguinetti M, Gasbarrini A, Pasciuto T, Orlando N, Lamonica S.	10.1186/s13063-020-04821-1	2020	PubMed	Exclude	Irrelevant species/topic in title
"Flaming" Plasma Cells in a 28-Year-Old Man with Non-Secretory Multiple Myeloma	Bao J, Li G, Zhang J, Xu J, Zuo H.	10.7754/Clin.Lab.2021.210916	2022	PubMed	Exclude	Irrelevant species/topic in title
"Impact of pentaglobin in severe COVID 19 pneumonia- a prospective study."	Joshi D, Sharma K, Thangasami S, Patel R, Patel I.	10.1016/j.intimp.2021.107968	2021	PubMed	Exclude	Irrelevant species/topic in title
"Joining the Spots in Adults and Young Tots": A Clinicopathological Study of Henoch-Schönlein Purpura (IgA Vasculitis)	Kedia PP, Tirumalae R, Puttegowda D, Antony M.	10.1097/DAD.0000000000000761	2017	PubMed	Exclude	Irrelevant species/topic in title
"Long-term follow-up and prognosis of celiac hepatitis"	Garrido I, Liberal R, Peixoto A, Macedo G.	10.1097/MEG.0000000000002455	2022	PubMed	Exclude	Irrelevant species/topic in title
"Non-criteria" antiphospholipid antibodies add value to antiphospholipid syndrome diagnoses in a large Chinese cohort	Liu T, Gu J, Wan L, Hu Q, Teng J, Liu H, Cheng X, Ye J, Su Y, Sun Y, Zhou J, Norman GL, Wang X, Yang C, Shi H.	10.1186/s13075-020-2131-4	2020	PubMed	Exclude	Irrelevant species/topic in abstract
"Per ELISA": Time to adopt anti-transglutaminase/deamidated gliadin peptide diagnostic combination in coeliac disease of adults?	Rispo A, Calabrese G, Toro B, Olmo O, Ricciolino S, Cantisani NM, Limansky L, Giaquinto M, Caso R, Imperatore N.	10.1016/j.dld.2024.03.002	2024	PubMed	Exclude	Irrelevant species/topic in title
"Sadness smile" curve: Processing emotional information from social network for evaluating thermal comfort perception	Liu Y, Zhang X, Wei H, Cao Z, Guo P.	10.1016/j.jtherbio.2024.104025	2025	PubMed	Exclude	Irrelevant species/topic in title
"We Never Stop Singing": The Dynamics of the Mental and Physical Health of Czech Religious Pastors during the COVID-19 Pandemic	Kotherová S, Müller M, Jedličková L, Havlíček J, Bubík T.	10.1007/s10943-023-01977-3	2024	PubMed	Exclude	Irrelevant species/topic in abstract
'25-Hydroxyvitamin D, Autoantigenic and Total Antibody Concentrations: Results from a Danish Case-control Study of Newly Diagnosed Patients with Childhood Type 1 Diabetes and their Healthy Siblings'	Thorsen SU, Pipper CB, Johannesen J, Mortensen HB, Pociot F, Svensson J.	10.1111/sji.12632	2018	PubMed	Exclude	Irrelevant species/topic in title
'For a quart of ale is a dish for a king': not always	Zingone F, Russo I, Massari A, Ciacci C.	10.1136/bcr-2016-214686	2016	PubMed	Exclude	Not original research (case report), not in wild mammal species
'Multi-species anti-prion oral vaccine for familial and transmissible spongiform encephalopaties'	Goñi F.","Elisei A.","Yim L.","Marta-Ariza M.","Chabalgoity J.A.","Wisniewski T.	10.1080/19336896.2019.1615197		Embase	Exclude	Irrelevant species/topic in title
'Pre-endoscopy point of care test (Simtomax- IgA/IgG-Deamidated Gliadin Peptide) for coeliac disease in iron deficiency anaemia: diagnostic accuracy and a cost saving economic model'	Lau MS, Mooney P, White W, Appleby V, Moreea S, Haythem I, Elias J, Bundhoo K, Corbett G, Wong L, Tsai HH, Cross S, Hebden J, Hoque S, Sanders D.	10.1186/s12876-016-0521-5	2016	PubMed	Exclude	Irrelevant species/topic in title
'Snapshot' of an annual data from a large South Indian Renal Biopsy Registry	Jayaprakash V, Kumar TD, Gopalakrishnan N, Kurien AA.	10.4103/1319-2442.335465	2021	PubMed	Exclude	Irrelevant species/topic in title
'String of Pearls' Sign Revealing Linear IgA Bullous Disease	Díaz-Morales P, Grau-Pérez M, De-La-Rosa-Del-Rey MP, Cárdenes-Santana MÁ.	10.1016/j.amjmed.2020.06.037	2021	PubMed	Exclude	Not original research (case report), not in wild mammal species
'Tired all the time': What general practitioners request and find in patients with tiredness/fatigue - an audit against NICE clinical knowledge summary of tiredness/fatigue in adults	Handjiev S, Nobes J, Murphy MJ.	10.1177/00045632251329175	2025	PubMed	Exclude	Irrelevant species/topic in title
(Pro)renin receptor is involved in mesangial fibrosis and matrix expansion	Narumi K, Sato E, Hirose T, Yamamoto T, Nakamichi T, Miyazaki M, Sato H, Ito S.	10.1038/s41598-017-18314-w	2018	PubMed	Exclude	Irrelevant species/topic in title
1 H NMR-based metabolomics study for identifying urinary biomarkers and perturbed metabolic pathways associated with severity of IgA nephropathy: a pilot study	Kalantari S, Nafar M, Samavat S, Parvin M.	10.1002/mrc.4573	2017	PubMed	Exclude	Irrelevant species/topic in title
10-Hydroxydecanoic Acid Potentially Elicits Antigen-Specific IgA Responses	Isayama T, Etoh H, Kishimoto N, Takasaki T, Kuratani A, Ikuta T, Tatefuji T, Takamune N, Muneoka A, Takahashi Y, Misumi S.	10.1248/bpb.b20-00101	2020	PubMed	Exclude	Non-fecal IgA
14th International Congress on Antiphospholipid Antibodies Task Force. Report on antiphospholipid syndrome laboratory diagnostics and trends	Bertolaccini ML, Amengual O, Andreoli L, Atsumi T, Chighizola CB, Forastiero R, de Groot P, Lakos G, Lambert M, Meroni P, Ortel TL, Petri M, Rahman A, Roubey R, Sciascia S, Snyder M, Tebo AE, Tincani A, Willis R.	10.1016/j.autrev.2014.05.001	2014	PubMed	Exclude	Title contains exclusion keyword: rat
17th International Symposium on IgA Nephropathy (IIgANN), 28-30 September, Tokyo		10.1111/nep.14374	2024	PubMed	Exclude	Irrelevant species/topic in title
1H-magnetic resonance spectroscopy study of glutamate-related abnormality in bipolar disorder	Kubo H, Nakataki M, Sumitani S, Iga JI, Numata S, Kameoka N, Watanabe SY, Umehara H, Kinoshita M, Inoshita M, Tamaru M, Ohta M, Nakayama-Yamauchi C, Funakoshi Y, Harada M, Ohmori T.	10.1016/j.jad.2016.08.046	2017	PubMed	Exclude	IgA not mentioned in title
2'-Fucosyllactose Promotes the Production of Short-Chain Fatty Acids and Improves Immune Function in Human-Microbiota-Associated Mice by Regulating Gut Microbiota	Chen Q, Yin Q, Xie Q, Jiang C, Zhou L, Liu J, Li B, Jiang S.	10.1021/acs.jafc.2c04410	2022	PubMed	Exclude	Irrelevant species/topic in title
2'-Fucosyllactose and 3'-Sialyllactose Reduce Mortality in Neonatal Enteroaggregative Escherichia coli Infection by Improving the Construction of Intestinal Mucosal Immunity	Liu Y, Wu F, Zhang M, Jin Y, Yuan X, Hao Y, Chen L, Fang B.	10.1021/acs.jafc.4c06524	2024	PubMed	Exclude	IgA not mentioned in title
22q11.2 deletion syndrome: 20 years of experience from two pediatric immunology units and review of clues for diagnosis and disease management	Ozen S, Akcal O, Taskirdi I, Haci IA, Karaca NE, Gulez N, Aksu G, Genel F, Kutukculer N.	10.15586/aei.v49i1.24	2021	PubMed	Exclude	IgA not mentioned in title
24h Urinary Protein Levels and Urine Protein/Creatinine Ratios Could Probably Forecast the Pathological Classification of HSPN	Ye Q, Shang SQ, Liu AM, Zhang T, Shen HQ, Chen XJ, Mao JH.	10.1371/journal.pone.0127767	2015	PubMed	Exclude	Irrelevant species/topic in abstract
2bRAD-M reveals circulating microbiome in chronic antibody-mediated rejection (CAMR) and IgA nephropathy (IgAN) after kidney transplantation	Tao YX, Zhang ED, Yue JX, Wan ZL, Fan JW, Li Y, Fan Y, Yan L.	10.1186/s12866-025-04103-3	2025	PubMed	Exclude	Irrelevant species/topic in title
3' untranslated region variants in DEFA5 gene associated with susceptibility to IgA nephropathy in the Chinese Han population	Peng H, Fan P, Hong Y, He J, Zeng X, Xu F, Zhao Y, Jin T.	10.2217/bmm-2022-0518	2022	PubMed	Exclude	Irrelevant species/topic in title
3'UTR SNPs in the LPP gene associated with Immunoglobulin A nephropathy risk in the Chinese Han population	Feng Y, Ma C, Zhang Y, Yang X, Zhang D, Xie M, Li W, Wei J.	10.1016/j.intimp.2019.05.053	2019	PubMed	Exclude	Irrelevant species/topic in title
3'UTR variants of TNS3, PHLDB1, NTN4, and GNG2 genes are associated with IgA nephropathy risk in Chinese Han population	Feng Y, Su Y, Ma C, Jing Z, Yang X, Zhang D, Xie M, Li W, Wei J.	10.1016/j.intimp.2019.03.041	2019	PubMed	Exclude	Irrelevant species/topic in title
3,4-Dihydroxybenzalacetone Inhibits the Propagation of Hydrogen Peroxide-Induced Oxidative Effect via Secretory Components from SH-SY5Y Cells	Ikemoto MJ, Aihara Y, Ishii N, Shigemori H.	10.1248/bpb.b22-00727	2023	PubMed	Exclude	IgA not mentioned in title
30-year follow-up study of IgA nephritis in a Southeast Asian population: an evaluation of the Oxford histological classification	Woo KT, Lim CC, Foo MW, Loh HL, Jin AZ, Chin YM, Choo JC, Tan PH, Chow KY, Choong LH, Tan HK, Wong KS, Chan CM.	10.5414/CN108891	2016	PubMed	Exclude	Irrelevant species/topic in abstract
35-Year-Old Man With Episodic Fever and Cough	Lewis KL, Patel S, Valery J.	10.1016/j.mayocp.2018.03.031	2018	PubMed	Exclude	Not original research (case report), not in wild mammal species
37-Year-Old Woman With Bilateral Lower Extremity Edema, Proteinuria, and Microscopic Hematuria	Gile JJ, Satterfield BA, Leasure EL.	10.1016/j.mayocp.2019.12.035	2020	PubMed	Exclude	Not original research (case report), not in wild mammal species
3D Structures of IgA, IgM, and Components	Pan S, Manabe N, Yamaguchi Y.	10.3390/ijms222312776	2021	PubMed	Exclude	Not original research (review), not in wild mammal species
450 million years in the making: mapping the evolutionary foundations of germinal centers	H.C., Matz, Hanover C.	10.3389/fimmu.2023.1245704		Scopus	Exclude	Not original research (review), not in wild mammal species
5' Rapid Amplification of cDNA Ends and Illumina MiSeq Reveals B Cell Receptor Features in Healthy Adults, Adults With Chronic HIV-1 Infection, Cord Blood, and Humanized Mice	Waltari E, Jia M, Jiang CS, Lu H, Huang J, Fernandez C, Finzi A, Kaufmann DE, Markowitz M, Tsuji M, Wu X.	10.3389/fimmu.2018.00628	2018	PubMed	Exclude	Irrelevant species/topic in title
50 Years Ago in The Journal of Pediatrics: Comment on IgA Deficiency and Susceptibility to Infection	Welch TR.	10.1016/j.jpeds.2017.07.029	2018	PubMed	Exclude	Irrelevant species/topic in abstract
50 Years Ago in TheJournal ofPediatrics: Anaphylactoid Purpura: Streptococcal Antibody Titers and β(1c)-Globulin Levels	Hashkes PJ.	10.1016/j.jpeds.2019.01.029	2019	PubMed	Exclude	Irrelevant species/topic in abstract
50 Years Ago in TheJournalofPediatrics: Are We Any Better at Understanding the Prognosis of Immunoglobulin A Vasculitis Nephritis?	Flynn JT.	10.1016/j.jpeds.2022.08.047	2022	PubMed	Exclude	Irrelevant species/topic in title
577-nm high-power optically pumped semiconductor laser is safe and effective in the treatment of inflammatory acne: a prospective, single-center, split-face comparative study	Mohamed EM, Tawfik KM, Elsayed IB, Bölke E, Gerber PA.	10.1186/s40001-021-00573-z	2021	PubMed	Exclude	Irrelevant species/topic in title
6-mm vs 10-mm diameter fully covered self-expandable metal stents in patients with unresectable malignant distal bile duct stricture (COSMIC UNISON): study protocol for a multicenter, randomized controlled trial	Yamada R, Tanaka T, Shimada Y, Owa H, Nose K, Nakamura Y, Miwata T, Tsuboi J, Hara K, Hashigo S, Hashimoto A, Hijioka S, Okamoto K, Hirooka Y, Imai H, Inoue T, Iwata K, Kamada H, Kawaguchi S, Kawashima H, Kobayashi Y, Maruta A, Mukai T, Murabayashi T, Nakashima S, Naota H, Okumura F, Oya Y, Sato J, Sugimoto K, Hamaya Y, Tano S, Yoshinari M, Imai Y, Ogura T, Tamaru S, Nakagawa H.	10.1186/s13063-025-08771-4	2025	PubMed	Exclude	Irrelevant species/topic in title
650 usec 1064nm Nd:YAG laser treatment of acne: A double-blind randomized control study	Kesty K, Goldberg DJ.	10.1111/jocd.13480	2020	PubMed	Exclude	Irrelevant species/topic in abstract
68 Ga-FAPI-04 Detected Hepatic Arteriovenous Malformation in a Patient With IgA Nephropathy	Zhang Z, Ni X, Guo S, Zuo C, Cheng C.	10.1097/RLU.0000000000004887	2023	PubMed	Exclude	Irrelevant species/topic in title
6PPD and its metabolite 6PPDQ induce different developmental toxicities and phenotypes in embryonic zebrafish	S., Zhang, Shuyun; X., Gan, Xiufeng; B., Shen, Baoguo; J., Jiang, Jian; H., Shen, Huimin; Y., Lei, Yuhang; Q., Liang, Qiuju; C., Bai, Chenglian; C., Huang, Changjiang; W., Wu, Wencan	10.1016/j.jhazmat.2023.131601		Scopus	Exclude	Irrelevant species/topic in title
7-month duration of SARS-CoV-2 mucosal immunoglobulin-A responses and protection	Marking U, Bladh O, Havervall S, Svensson J, Greilert-Norin N, Aguilera K, Kihlgren M, Salomonsson AC, Månsson M, Gallini R, Kriegholm C, Bacchus P, Hober S, Gordon M, Blom K, Smed-Sörensen A, Åberg M, Klingström J, Thålin C.	10.1016/S1473-3099(22)00834-9	2023	PubMed	Exclude	Irrelevant species/topic in title
7th International Immunoglobulin Conference: Mechanisms of action	Basta M, Branch DR.	10.1111/cei.12532	2014	PubMed	Exclude	Not original article
9-Month observational Dia-Vacc study of vaccine type influence on SARS-CoV-2 immunity in dialysis and kidney transplant patients	Stumpf J, Anders L, Siepmann T, Schwöbel J, Karger C, Lindner T, Faulhaber-Walter R, Langer T, Escher K, Anding-Rost K, Seidel H, Hüther J, Pistrosch F, Martin H, Schewe J, Stehr T, Meistring F, Paliege A, Schneider D, Bast I, Steglich A, Gembardt F, Kessel F, Kröger H, Arndt P, Sradnick J, Frank K, Skrzypczyk S, Anft M, Klimova A, Mauer R, Roeder I, Tonn T, Babel N, Hugo C.	10.1016/j.vaccine.2023.12.034	2024	PubMed	Exclude	Irrelevant species/topic in title
9-cis Retinoic acid and 1.25-dihydroxyvitamin D(3) drive differentiation into IgA(+) secreting plasmablasts in human naïve B cells	Treptow S, Grün J, Scholz J, Radbruch A, Heine G, Worm M.	10.1002/eji.202048557	2021	PubMed	Exclude	Irrelevant species/topic in abstract
9-cis retinoic acid modulates the type I allergic immune response	Heine G, Hollstein T, Treptow S, Radbruch A, Worm M.	10.1016/j.jaci.2017.03.046	2018	PubMed	Exclude	Irrelevant species/topic in abstract
A 10-year-old girl with gastrointestinal hemorrhage	Possenti I, Borali E, Longaretti P, Bassi LA, Cattaneo F, Bianchi L, Boghen S, Marchi A.	10.3928/00904481-20150313-05	2015	PubMed	Exclude	Not original research (case report), not in wild mammal species
A 12-Week Randomized, Double-Blind, Placebo-Controlled Trial for the Efficacy and Safety of a Novel Nutraceutical for Mild-to-Moderate Acne	Draelos Z, Harper J, Farris PK, Hazan A, Raymond I.	10.1111/jocd.70220	2025	PubMed	Exclude	Irrelevant species/topic in title
A 15-year-old boy with severe combined immunodeficiency, fungal infection, and weight gain	Abul MH, Tuano K, Healy CM, Vece TJ, Quintanilla NM, Davis CM, Seeborg FO, Hanson IC.	10.2500/aap.2015.36.3876	2015	PubMed	Exclude	Not original research (case report), not in wild mammal species
A 16-Year-Old-Girl With Asthma, Palpable Purpura, and Hypereosinophilia	Singh J, Randev S, Kumar P, Mahajan V, Aggarwal P, Sharma A, Guglani V.	10.1016/j.chest.2021.12.632	2022	PubMed	Exclude	IgA not mentioned in title
A 19-year old man with IgA vasculitis after vaccination	Malek A, Gomez-Villegas SI, de la Hoz A, Nowbakht C, Arias CA.	10.1016/j.bjid.2018.09.004	2018	PubMed	Exclude	Irrelevant species/topic in title
A 2 Week Cross-over Intervention with a Low Carbohydrate, High Fat Diet Compared to a High Carbohydrate Diet Attenuates Exercise-Induced Cortisol Response, but Not the Reduction of Exercise Capacity, in Recreational Athletes	Terink R, Witkamp RF, Hopman MTE, Siebelink E, Savelkoul HFJ, Mensink M.	10.3390/nu13010157	2021	PubMed	Exclude	Irrelevant species/topic in title
A 45-year-old man with elevated levels of immunoglobulin A	Liang EH, Lim K, Samant SA, Sheikh J.	10.2500/aap.2018.39.4161	2018	PubMed	Exclude	Not original research (review), not in wild mammal species
A 5-year randomized trial on the safety and efficacy of pimecrolimus in atopic dermatitis: a critical appraisal	Weidinger S, Baurecht H, Schmitt J.	10.1111/bjd.15827	2017	PubMed	Exclude	Irrelevant species/topic in abstract
A 64-year-old woman with raccoon eyes following kidney biopsy: a case report	Mei S, Zhao Y, Li L, Mei C, Dai B.	10.1186/s12882-020-01770-4	2020	PubMed	Exclude	Not original research (case report), not in wild mammal species
A B-cell or a key player? The different roles of B-cells and antibodies in melanoma	Rodgers CB, Mustard CJ, McLean RT, Hutchison S, Pritchard AL.	10.1111/pcmr.13031	2022	PubMed	Exclude	IgA not mentioned in title
A Bacteriophage-Based, Highly Efficacious, Needle- and Adjuvant-Free, Mucosal COVID-19 Vaccine	Zhu J, Jain S, Sha J, Batra H, Ananthaswamy N, Kilgore PB, Hendrix EK, Hosakote YM, Wu X, Olano JP, Kayode A, Galindo CL, Banga S, Drelich A, Tat V, Tseng CK, Chopra AK, Rao VB.	10.1128/mbio.01822-22	2022	PubMed	Exclude	Irrelevant species/topic in title
A Barcoded Flow Cytometric Assay to Explore the Antibody Responses Against SARS-CoV-2 Spike and Its Variants	Vesper N, Ortiz Y, Bartels-Burgahn F, Yang J, de la Rosa K, Tenbusch M, Schulz S, Finzel S, Jäck HM, Eibel H, Voll RE, Reth M.	10.3389/fimmu.2021.730766	2021	PubMed	Exclude	Irrelevant species/topic in title
A Birth Cohort Study of Maternal and Infant Serum PCB-153 and DDE Concentrations and Responses to Infant Tuberculosis Vaccination	Jusko TA, De Roos AJ, Lee SY, Thevenet-Morrison K, Schwartz SM, Verner MA, Murinova LP, Drobná B, Kočan A, Fabišiková A, Čonka K, Trnovec T, Hertz-Picciotto I, Lawrence BP.	10.1289/ehp.1510101	2016	PubMed	Exclude	Irrelevant species/topic in title
A Bladder Mass in a Patient with Henoch-Schönlein Purpura	Inoue N, Yokoyama T, Sakumura N, Tasaki Y, Wada T.	10.1016/j.jpeds.2020.12.012	2021	PubMed	Exclude	Irrelevant species/topic in abstract
A Brazilian report using serological and molecular diagnosis to monitoring acute ocular toxoplasmosis	Previato M, Frederico FB, Murata FH, Siqueira RC, Barbosa AP, Silveira-Carvalho AP, Meira Cda S, Pereira-Chioccola VL, Gava R, Martins Neto PP, de Mattos LC, de Mattos CC.	10.1186/s13104-015-1650-6	2015	PubMed	Exclude	Irrelevant species/topic in abstract
A Case Report of Henoch-Schonlein Purpura and IgA Nephropathy Associated With Rivaroxaban	Chung EY, Chen J, Roxburgh S.	10.1111/nep.13058	2018	PubMed	Exclude	Not original research (case report), not in wild mammal species
A Case Report of Hypoglycemia and Hypogammaglobulinemia: DAVID Syndrome in a Patient With a Novel NFKB2 Mutation	Lal RA, Bachrach LK, Hoffman AR, Inlora J, Rego S, Snyder MP, Lewis DB.	10.1210/jc.2017-00341	2017	PubMed	Exclude	Not original research (case report), not in wild mammal species
A Case Report of Kidney Transplantation in a Patient With Pre-existing Chronic Myeloid Leukemia: The Role of Achieving Molecular Response and Treatment-Free Remission	Pinlac V, Bonifacio L.	10.1016/j.transproceed.2024.03.004	2024	PubMed	Exclude	Not original research (case report), not in wild mammal species
A Case Report of Leukocytoclastic Vasculitis: Diagnostic Approach and Treatment	Strubchevska K, Kozyk M, Balanescu DV.	10.12659/AJCR.939541	2023	PubMed	Exclude	Irrelevant species/topic in title
A Case Report of Living Donor Liver Transplantation for Fulminant Hepatitis Related to Hepatitis E Virus Infection	Shimata K, Sugawara Y, Yamamoto H, Okamoto H, Uchida K, Kawabata S, Isono K, Hayashida S, Inomata Y.	10.1177/1526924817746912	2018	PubMed	Exclude	Not original research (case report), not in wild mammal species
A Case Report of Successful Renal Transplantation After Surgically Treated Type A Aortic Dissection	Setoguchi K, Tokumoto T, Ikezoe E, Tsujioka H, Inoue M, Nirazuka A, Hasegawa K, Yasuda Y, Osaka A, Inoe Y, Nakayama A, Shirakawa H, Takeda T, Saito K.	10.1016/j.transproceed.2023.03.031	2023	PubMed	Exclude	Not original research (case report), not in wild mammal species
A Case Report of a Child With Purpura, Severe Abdominal Pain, and Hematochezia	Keenswijk W, Van Renterghem K, Vande Walle J.	10.1053/j.gastro.2017.01.059	2017	PubMed	Exclude	Not original research (case report), not in wild mammal species
A Case Report of a Kidney Transplant Recipient With Organizing Pneumonia After Graft Loss	Matsui S, Namba-Hamano T, Maeda S, Nakamura J, Takahashi A, Kaimori JY, Fukae S, Tanaka R, Taniguchi A, Nakazawa S, Yamanaka K, Imamura R, Nonomura N, Isaka Y.	10.1016/j.transproceed.2023.03.023	2023	PubMed	Exclude	Not original research (case report), not in wild mammal species
A Case Series of Adult Patients Diagnosed with IgA Vasculitis Requiring Systemic Immunosuppression	Cai F, Phipps L, Wu P, Lin MW.	10.12659/AJCR.933407	2021	PubMed	Exclude	Irrelevant species/topic in title
A Case of Autoimmune Hemolytic Anemia Following COVID-19 Infection Accompanied by Acute Tubulointerstitial Nephritis in a Kidney Transplant Recipient	Kim DW, Jeong IH, Son YK, Rha SH, Chung YS.	10.1016/j.transproceed.2024.10.042	2025	PubMed	Exclude	IgA not mentioned in title
A Case of Complete Remission of Glucocorticoid-Dependent Nephrotic Syndrome after Targeted-Release Formulation of Budesonide Treatment in a Patient with Mild Mesangial Proliferative IgA Nephropathy	Mitsopoulos E, Pateinakis P, Keskinis C, Papadopoulou D.	10.1159/000543271	2025	PubMed	Exclude	Irrelevant species/topic in title
A Case of Dermatitis Herpetiformis With Fibrillar Immunoglobulin A Deposition: A Rare Pattern Not to Be Missed	Lilo MT, Yan S, Chapman MS, Linos K.	10.1097/DAD.0000000000001380	2019	PubMed	Exclude	Not original research (case report), not in wild mammal species
A Case of Henoch-Schonlein Purpura Associated with Rotavirus Infection in an Elderly Asian Male and Review of the Literature	Tang C, Scaramangas-Plumley D, Nast CC, Mosenifar Z, Edelstein MA, Weisman M.	10.12659/ajcr.901978	2017	PubMed	Exclude	Irrelevant species/topic in title
A Case of IgA Nephropathy Complicated with Pulmonary Infection by Mycobacterium Abscess	Xing Y, Wang L.	10.7754/Clin.Lab.2024.240232	2024	PubMed	Exclude	Irrelevant species/topic in title
A Case of IgA Nephropathy With Membranoproliferative Glomerulonephritis-Like Features	Kanazawa M, Tsuji K, Aoki R, Sue M, Miyake H, Uchida N, Nakanoh H, Fukushima K, Uchida HA, Wada J.	10.1111/nep.70057	2025	PubMed	Exclude	Irrelevant species/topic in title
A Case of Insidious Onset of Kimura Disease-associated Immunoglobulin A Nephropathy without Eosinophil Infiltration in the Renal Tissue	Liu L, Gou H, Liu Y, Hu S, Yang X, Li B.	10.18502/ijaai.v22i6.14649	2023	PubMed	Exclude	Irrelevant species/topic in title
A Case of Leukocytoclastic Vasculitis Following SARS-COV-2 Vaccination	Ball-Burack MR, Kosowsky JM.	10.1016/j.jemermed.2021.10.005	2022	PubMed	Exclude	Irrelevant species/topic in title
A Case of Linear IgA Bullous Dermatosis Induced by Aspirin Therapy	Nabavi M, Rezaeifar A, Sadeghinia A, Arshi S, Bahrami S, Bemanian MH, Fallahpour M, Shokri S, Vakilazad Z.	10.18502/ijaai.v19i5.4473	2020	PubMed	Exclude	Not original research (case report), not in wild mammal species
A Case of Novel Coronavirus Disease 19 in a Chronic Hemodialysis Patient Presenting with Gastroenteritis and Developing Severe Pulmonary Disease	Ferrey AJ, Choi G, Hanna RM, Chang Y, Tantisattamo E, Ivaturi K, Park E, Nguyen L, Wang B, Tonthat S, Rhee CM, Reddy U, Lau WL, Huang SS, Gohil S, Amin AN, Hsieh L, Cheng TT, Lee RA, Kalantar-Zadeh K.	10.1159/000507417	2020	PubMed	Exclude	Irrelevant species/topic in title
A Case of Postinfectious Protein S Deficiency Masquerading as Henoch-Schönlein Purpura	Wampole AJ, Anderson HM, Wald ER.	10.1177/0009922815590116	2016	PubMed	Exclude	Irrelevant species/topic in abstract
A Case of Successful Management of Adult-Onset Linear IgA Bullous Disease With Sulfasalazine During the COVID-19 Pandemic	Ashraf S, Elamin S, Tolland J.	10.36849/JDD.6717	2022	PubMed	Exclude	Human-only context in title
A Caucasian American patient with celiac disease diagnosed in Japan and successfully treated with a gluten-free diet	Wada H, Hayashida M, Sato T, Minowa S, Ikezaki O, Mitsui T, Miura M, Ohmori Y, Saito D, Sakuraba A, Kamiichi H, Tokunaga K, Mochizuki M, Shibahara J, Mori H, Hisamatsu T.	10.1007/s12328-017-0794-4	2018	PubMed	Exclude	Irrelevant species/topic in title
A Celiac Gene HLA-DQB1∗02:01 Is Associated with Linear IgA Bullous Dermatosis in the Chinese Population	Li L, Sun L, Yu G, Xia Q, Liu T, Zhao Q, Wang Z, Wang C, Yang B, Liu Y, Chen X, Chen S, Zhou G, Liu H, Sun Y, Zhang F.	10.1016/j.jid.2023.08.011	2024	PubMed	Exclude	Irrelevant species/topic in abstract
A Child with COVID-19 and Immunoglobulin A Vasculitis	Hoskins B, Keeven N, Dang M, Keller E, Nagpal R.	10.3928/19382359-20201211-01	2021	PubMed	Exclude	Irrelevant species/topic in title
A Child with Hemorrhagic Bullous Lesions	Bhattarai D, Chaudhary H, Deglurkar R, Vignesh P.	10.1016/j.jpeds.2019.04.035	2019	PubMed	Exclude	Not original research (case report), not in wild mammal species
A Cholera Conjugate Vaccine Containing O-specific Polysaccharide (OSP) of V. cholerae O1 Inaba and Recombinant Fragment of Tetanus Toxin Heavy Chain (OSP:rTTHc) Induces Serum, Memory and Lamina Proprial Responses against OSP and Is Protective in Mice	Sayeed MA, Bufano MK, Xu P, Eckhoff G, Charles RC, Alam MM, Sultana T, Rashu MR, Berger A, Gonzalez-Escobedo G, Mandlik A, Bhuiyan TR, Leung DT, LaRocque RC, Harris JB, Calderwood SB, Qadri F, Vann WF, Kováč P, Ryan ET.	10.1371/journal.pntd.0003881	2015	PubMed	Exclude	Irrelevant species/topic in title
A Combination of N and S Antigens With IgA and IgG Measurement Strengthens the Accuracy of SARS-CoV-2 Serodiagnostics	Jalkanen P, Pasternack A, Maljanen S, Melén K, Kolehmainen P, Huttunen M, Lundberg R, Tripathi L, Khan H, Ritvos MA, Naves R, Haveri A, Österlund P, Kuivanen S, Jääskeläinen AJ, Kurkela S, Lappalainen M, Rantasärkkä K, Vuorinen T, Hytönen J, Waris M, Tauriainen S, Ritvos O, Kakkola L, Julkunen I.	10.1093/infdis/jiab222	2021	PubMed	Exclude	Irrelevant species/topic in title
A Combination of Polybacterial MV140 and Candida albicans V132 as a Potential Novel Trained Immunity-Based Vaccine for Genitourinary Tract Infections	Martin-Cruz L, Sevilla-Ortega C, Benito-Villalvilla C, Diez-Rivero CM, Sanchez-Ramón S, Subiza JL, Palomares O.	10.3389/fimmu.2020.612269	2021	PubMed	Exclude	Irrelevant species/topic in title
A Comparative Analysis Between Antibiotic- and Nonantibiotic-Associated Delayed Cutaneous Adverse Drug Reactions	Trubiano JA, Aung AK, Nguyen M, Fehily SR, Graudins L, Cleland H, Padiglione A, Peleg AY.	10.1016/j.jaip.2016.04.026	2016	PubMed	Exclude	IgA not mentioned in title
A Comparative Quantitative Assessment of Salivary Iga and Alpha Amylase in Caries Free and Caries Active Children	Ahmad A, Kumar D, Singh A, Anand S, Agarwal N, Ahmad R.	10.17796/1053-4625-45.5.6	2021	PubMed	Exclude	Irrelevant species/topic in title
A Comparative Study of Direct Immunofluorescence Patterns in Linear IgA Bullous Dermatosis Versus Dermatitis Herpetiformis	Sagut P, Lyles E, Vroman J, Barker CS, Juratli HA, Bruner E, Self S, Elston DM.	10.1097/DAD.0000000000002864	2024	PubMed	Exclude	Irrelevant species/topic in title
A Comparative Study of the Gut Microbiota Associated With Immunoglobulin a Nephropathy and Membranous Nephropathy	Dong R, Bai M, Zhao J, Wang D, Ning X, Sun S.	10.3389/fcimb.2020.557368	2020	PubMed	Exclude	Irrelevant species/topic in title
A Comprehensive Analysis Revealing BUB1B as a Potential Prognostic and Immunological Biomarker in Lung Adenocarcinoma	Hao Z, An F, Zhang W, Zhu X, Meng S, Zhao B.	10.3390/ijms26052061	2025	PubMed	Exclude	IgA not mentioned in title
A Comprehensive Analysis of Immune Constituents in Blood and Bronchoalveolar Lavage Allows Identification of an Immune Signature of Severe Asthma in Children	Adel-Patient K, Grauso M, Abou-Taam R, Guillon B, Dietrich C, Machavoine F, Briard M, Garcelon N, Faour H, Neuraz A, Delacourt C, Molina TJ, Leite-de-Moraes M, Lezmi G.	10.3389/fimmu.2021.700521	2021	PubMed	Exclude	Irrelevant species/topic in title
A Comprehensive Diagnostic Algorithm for Direct Antiglobulin Test-Negative Autoimmune Hemolytic Anemia Reveals the Relative Ratio of Three Mechanisms in a Single Laboratory	Kamesaki T, Kajii E.	10.1159/000488753	2018	PubMed	Exclude	Irrelevant species/topic in abstract
A Comprehensive Evaluation of the Relationship Between Different IgG and IgA Anti-Modified Protein Autoantibodies in Rheumatoid Arthritis	Grönwall C, Liljefors L, Bang H, Hensvold AH, Hansson M, Mathsson-Alm L, Israelsson L, Joshua V, Svärd A, Stålesen R, Titcombe PJ, Steen J, Piccoli L, Sherina N, Clavel C, Svenungsson E, Gunnarsson I, Saevarsdottir S, Kastbom A, Serre G, Alfredsson L, Malmström V, Rönnelid J, Catrina AI, Lundberg K, Klareskog L.	10.3389/fimmu.2021.627986	2021	PubMed	Exclude	Irrelevant species/topic in title
A Comprehensive Prognostic and Immune Analysis of Ferroptosis-Related Genes Identifies SLC7A11 as a Novel Prognostic Biomarker in Lung Adenocarcinoma	Qian L, Wang F, Lu SM, Miao HJ, He X, Feng J, Huang H, Shi RF, Zhang JG.	10.1155/2022/1951620	2022	PubMed	Exclude	IgA not mentioned in title
A Comprehensive View on the Human Antibody Repertoire Against Staphylococcus aureus Antigens in the General Population	Meyer TC, Michalik S, Holtfreter S, Weiss S, Friedrich N, Völzke H, Kocher T, Kohler C, Schmidt F, Bröker BM, Völker U.	10.3389/fimmu.2021.651619	2021	PubMed	Exclude	Irrelevant species/topic in title
A Computational Pipeline for the Diagnosis of CVID Patients	Emmaneel A, Bogaert DJ, Van Gassen S, Tavernier SJ, Dullaers M, Haerynck F, Saeys Y.	10.3389/fimmu.2019.02009	2019	PubMed	Exclude	Irrelevant species/topic in title
A Congested Match Schedule Alters Internal Match Load and Affects Salivary Immunoglobulin A Concentration in Youth Soccer Players	Mortatti AL, Oliveira RSC, Pinto JCBL, Galvão-Coelho NL, de Almeida RN, Aoki MS, Moreira A.	10.1519/JSC.0000000000003701	2022	PubMed	Exclude	Irrelevant species/topic in abstract
A CpG-adjuvanted intranasal enterovirus 71 vaccine elicits mucosal and systemic immune responses and protects human SCARB2-transgenic mice against lethal challenge	Lin YL, Chow YH, Huang LM, Hsieh SM, Cheng PY, Hu KC, Chiang BL.	10.1038/s41598-018-28281-5	2018	PubMed	Exclude	Irrelevant species/topic in title
A Dedicated Celiac Disease Program Improves Celiac Quality Care Metrics and Short-Term Outcomes in Real Life	Ford A, Payne K, Jansson-Knodell C, Cavagnaro S, Weekley K, Gardinier D, Rubio-Tapia A.	10.1007/s10620-024-08349-1	2024	PubMed	Exclude	Irrelevant species/topic in title
A Deep Look Into COVID-19 Severity Through Dynamic Changes in Blood Cytokine Levels	Kleymenov DA, Bykonia EN, Popova LI, Mazunina EP, Gushchin VA, Kolobukhina LV, Burgasova OA, Kruzhkova IS, Kuznetsova NA, Shidlovskaya EV, Divisenko EV, Pochtovyi AA, Bacalin VV, Smetanina SV, Tkachuk AP, Logunov DY, Gintsburg AL.	10.3389/fimmu.2021.771609	2021	PubMed	Exclude	IgA not mentioned in title
A Diamond in the Rough: IgA-Seq Signatures Stratify New Onset IBD	Lima S, Longman RS.	10.1016/j.chom.2020.12.014	2021	PubMed	Exclude	Irrelevant species/topic in title
A Differential Immune Modulating Role of Vitamin D in Urinary Tract Infection	Pirdel L, Pirdel M.	10.1080/08820139.2020.1845723	2022	PubMed	Exclude	Irrelevant species/topic in abstract
A Direct MS-Based Approach to Profile Human Milk Secretory Immunoglobulin A (IgA1) Reveals Donor-Specific Clonal Repertoires With High Longitudinal Stability	Bondt A, Dingess KA, Hoek M, van Rijswijck DMH, Heck AJR.	10.3389/fimmu.2021.789748	2021	PubMed	Exclude	Irrelevant species/topic in title
A Distinct Anti-EBV DNase Profile in Patients with Undifferentiated Nasopharyngeal Carcinoma Compared to Classical Antigens	Melouli H, Khenchouche A, Taibi-Zidouni F, Salma D, Aoudia N, Djennaoui D, Sahraoui T, Benyahia S, El Kebir FZ.	10.3390/v15112158	2023	PubMed	Exclude	Irrelevant species/topic in title
A Double Whammy of Mycotic Aneurysms and Acquired Dysfibrinogenemia in a Patient with Septicemia	Sim CY, Khoo CS, Mustafar R, Chai JN.	10.4274/balkanmedj.galenos.2020.2020.5.208	2021	PubMed	Exclude	Irrelevant species/topic in title
A Double-Blind, Randomized, Placebo-Controlled Trial of Heat-Killed Pediococcus acidilactici K15 for Prevention of Respiratory Tract Infections among Preschool Children	Hishiki H, Kawashima T, Tsuji NM, Ikari N, Takemura R, Kido H, Shimojo N.	10.3390/nu12071989	2020	PubMed	Exclude	Irrelevant species/topic in title
A Double-Blinded, Randomized, Vehicle-Controlled Study of the Efficacy of Moisturizer Containing Licochalcone A, Decanediol, L-Carnitine, and Salicylic Acid for Prevention of Acne Relapse in Asian Population	Kulthanan K, Trakanwittayarak S, Tuchinda P, Chularojanamontri L, Limphoka P, Varothai S.	10.1155/2020/2857812	2020	PubMed	Exclude	Irrelevant species/topic in abstract
A FluoroSpot B assay for the detection of IgA and IgG SARS-CoV-2 spike-specific memory B cells: Optimization and qualification for use in COVID-19 vaccine trials	Bisceglia H, Barrier J, Ruiz J, Pagnon A.	10.1016/j.jim.2023.113457	2023	PubMed	Exclude	Irrelevant species/topic in title
A Functional Variant rs3093023 in CCR6 Is Associated With IgA Nephropathy by Regulating Th17 Cells in a North Han Chinese Population	Zhang YM, Liu XZ, Zhou XJ, Liu LJ, Shi SF, Hou P, Lv JC, Zhang H.	10.3389/fimmu.2021.600598	2021	PubMed	Exclude	Irrelevant species/topic in title
A Glance at the Development and Patent Literature of Tecovirimat: The First-in-Class Therapy for Emerging Monkeypox Outbreak	Almehmadi M, Allahyani M, Alsaiari AA, Alshammari MK, Alharbi AS, Hussain KH, Alsubaihi LI, Kamal M, Alotaibi SS, Alotaibi AN, Aldhafeeri AA, Imran M.	10.3390/v14091870	2022	PubMed	Exclude	IgA not mentioned in title
A Glycolipid α-GalCer Derivative, 7DW8-5 as a Novel Mucosal Adjuvant for the Split Inactivated Influenza Vaccine	Feng H, Sun R, Song G, Zhu S, Nie Z, Lin L, Yi R, Wu S, Wang G, He Y, Wang S, Wang P, Wu L, Shu J.	10.3390/v14061174	2022	PubMed	Exclude	Irrelevant species/topic in abstract
A HIV-Tat/C4-binding protein chimera encoded by a DNA vaccine is highly immunogenic and contains acute EcoHIV infection in mice	Tomusange K, Wijesundara D, Gummow J, Garrod T, Li Y, Gray L, Churchill M, Grubor-Bauk B, Gowans EJ.	10.1038/srep29131	2016	PubMed	Exclude	Irrelevant species/topic in title
A Hairline Crack in the Levee: Focal Secretory IgA Deficiency as a First Step toward Emphysema	Curtis JL.	10.1164/rccm.201612-2509ED	2017	PubMed	Exclude	Not original research (comment), not in wild mammal species
A High-Yield Recombinant Inactivated Whole-Virion Nasal Influenza A(H1N1)pdm09 Virus Vaccine with an Attenuated PB2 Gene	Son SE, Song JH, Kim HW, An SH, Kim SJ, Lee CY, Kwon HJ, Choi KS.	10.3390/ijms26125489	2025	PubMed	Exclude	Irrelevant species/topic in title
A Highly Sensitive and Specific SARS-CoV-2 Spike- and Nucleoprotein-Based Fluorescent Multiplex Immunoassay (FMIA) to Measure IgG, IgA, and IgM Class Antibodies	Solastie A, Virta C, Haveri A, Ekström N, Kantele A, Miettinen S, Lempainen J, Jalkanen P, Kakkola L, Dub T, Julkunen I, Melin M.	10.1128/Spectrum.01131-21	2021	PubMed	Exclude	Irrelevant species/topic in title
A Host-Restricted Self-Attenuated Influenza Virus Provides Broad Pan-Influenza A Protection in a Mouse Model	Kim M, Cheong Y, Lee J, Lim J, Byun S, Jang YH, Seong BL.	10.3389/fimmu.2021.779223	2021	PubMed	Exclude	Irrelevant species/topic in title
A J-shaped association between serum uric acid levels and poor renal survival in female patients with IgA nephropathy	Matsukuma Y, Masutani K, Tanaka S, Tsuchimoto A, Fujisaki K, Torisu K, Katafuchi R, Hirakata H, Tsuruya K, Kitazono T.	10.1038/hr.2016.134	2017	PubMed	Exclude	Irrelevant species or population
A Kidney Transplant Recipient with Recurrent Henoch-Schönlein Purpura Nephritis Successfully Treated with Steroid Pulse Therapy and Epipharyngeal Abrasive Therapy	Fujimoto M, Katayama K, Nishikawa K, Mizoguchi S, Oda K, Hirabayashi Y, Suzuki Y, Haruki A, Ito T, Murata T, Ishikawa E, Sugimura Y, Ito M.	10.1159/000511166	2020	PubMed	Exclude	Irrelevant species/topic in abstract
A Lactococcus lactis-vectored oral vaccine induces protective immunity of mice against enterotoxigenic Escherichia coli lethal challenge	Song J, Zhao L, Song M.	10.1016/j.imlet.2020.06.007	2020	PubMed	Exclude	Irrelevant species/topic in title
A Link between Chronic Kidney Disease and Gut Microbiota in Immunological and Nutritional Aspects	Mertowska P, Mertowski S, Wojnicka J, Korona-Głowniak I, Grywalska E, Błażewicz A, Załuska W.	10.3390/nu13103637	2021	PubMed	Exclude	IgA not mentioned in title
A Lipopolysaccharide-Enriched Cow's Milk Allergy Microbiome Promotes a TLR4-Dependent Proinflammatory Intestinal Immune Response	Campbell E, Hesser LA, Berni Canani R, Carucci L, Paparo L, Patry RT, Nagler CR.	10.4049/jimmunol.2300518	2024	PubMed	Exclude	Irrelevant species/topic in title
A Longitudinal Study of Hematology and Stress Biomarker Profiles in Young Asian Elephants (Elephas Maximus) in Relation to Elephant Endotheliotropic Herpesvirus (EEHV) in Thailand	Boonprasert K, Yun Y, Kosaruk W, Towiboon P, Tankaew P, Punyapornwithaya V, Janyamathakul T, Muanghong P, Brown JL, Thitaram C, Somgird C.	10.3390/ani11092530	2021	PubMed	Include	fecal IgA in mammals (Asian elephant) ใน zoo/wildlife context
A Low Viral Dose in COVID-19 Patient: A Case Report	Li Y, Hu X, Tu Y, Wu T, Wang B, Ma H, Zeng W, Zhao D, Mengist HM, Kombe AJK, Zheng M, Xu Y, Jin T.	10.3389/fpubh.2020.00339	2020	PubMed	Exclude	Not original research (case report), not in wild mammal species
A Low-Protein, Plant-Dominant Gluten-Free Diet for Immunoglobulin A Nephropathy and Focal Segmental Glomerulosclerosis	Patel J, Kalantar-Zadeh K, Betz M, Joshi S.	10.1053/j.akdh.2023.09.001	2023	PubMed	Exclude	Irrelevant species/topic in title
A Lower Proportion of Regulatory B Cells in Patients with Henoch-Schoenlein Purpura Nephritis	Hu X, Tai J, Qu Z, Zhao S, Zhang L, Li M, Sun X, Jiang Y.	10.1371/journal.pone.0152368	2016	PubMed	Exclude	Irrelevant species/topic in title
A Man With a Nonblanchable Purpuric Rash	Chalhoub NE, Kaw D, Nagaraja V.	10.1001/jama.2017.4954	2017	PubMed	Exclude	Not original research (case report), not in wild mammal species
A Maximum-Use Trial of Ruxolitinib Cream in Children Aged 2-11 Years with Moderate to Severe Atopic Dermatitis	Stein Gold L, Bissonnette R, Forman S, Zaenglein A, Kuo Y, Angel B, Chen X, Kallender H, Paller AS.	10.1007/s40257-024-00909-5	2025	PubMed	Exclude	Irrelevant species/topic in abstract
A Mendelian randomization study investigating the causal relationships between inflammation and immunoglobulin A nephropathy	Ren Y, Zhang H.	10.1016/j.humimm.2024.110830	2024	PubMed	Exclude	Irrelevant species/topic in title
A Mendelian randomization study to assess the genetic liability of type 1 diabetes mellitus for IgA nephropathy	Deng P, Li Z, Yi B, Leng Y.	10.3389/fendo.2022.1000627	2022	PubMed	Exclude	Irrelevant species/topic in title
A Method for Comprehensive Glycosite-Mapping and Direct Quantitation of Serum Glycoproteins	Hong Q, Ruhaak LR, Stroble C, Parker E, Huang J, Maverakis E, Lebrilla CB.	10.1021/acs.jproteome.5b00756	2015	PubMed	Exclude	IgA not mentioned in title
A Model to Predict the Risk of Adverse Ocular Outcomes in Pregnant Women	Liu X, Wen Y, Zou H, Wang S.	10.12968/hmed.2024.0365	2024	PubMed	Exclude	IgA not mentioned in title
A Modified Regimen of Methylprednisolone, Cyclophosphamide, and Mycophenolic Acid for Severe IgA Vasculitis with Nephritis in a Child	Pardede SO, Grace A, Saraswati M, Ambarsari CG.	10.4103/1319-2442.301180	2020	PubMed	Exclude	Irrelevant species/topic in title
A Mouse Model for Generation of Gut Lamina Propria Plasma Cells Specific for a Deamidated Gluten Peptide	Løberg RI, Dewan AE, Kleppa L, du Pré MF, Sollid LM.	10.1002/eji.202451658	2025	PubMed	Exclude	Irrelevant species/topic in title
A Multi-Factorial Assessment of Elite Paratriathletes' Response to Two Weeks of Intensified Training	Stephenson BT, Leicht CA, Tolfrey K, Goosey-Tolfrey VL.	10.1123/ijspp.2018-0838	2019	PubMed	Exclude	Irrelevant species/topic in abstract
A Multicenter Reference Intervals Study for Specific Proteins in China	Qin X, Tang G, Qiu L, Li PC, Xia L, Chen M, Tao Z, Li S, Liu M, Wang L, Gao S, Yu S, Cheng X, Han J, Hou L, Kawano R, Ichihara K.	10.1097/MD.0000000000002211	2015	PubMed	Exclude	IgA not mentioned in title
A Multicenter Retrospective Cohort Study to Characterize Patients Hospitalized With Multisystem Inflammatory Syndrome in Adults and Coronavirus Disease 2019 in the United States, 2020-2021	Melgar M, Abrams JY, Godfred-Cato S, Shah AB, Garg A, Strunk A, Narasimhan M, Koptyev J, Norden A, Musheyev D, Rashid F, Tannenbaum R, Estrada-Y-Martin RM, Patel B, Karanth S, Achenbach CJ, Hall GT, Hockney SM, Caputo M, Abbo LM, Beauchamps L, Morris S, Cifuentes RO, de St Maurice A, Bell DS, Prabaker KK, Sanz Vidorreta FJ, Bryant E, Cohen DK, Mohan R, Libby CP, SooHoo S, Domingo TJ, Campbell AP,…	10.1093/cid/ciad374	2023	PubMed	Exclude	Irrelevant species/topic in title
A Multicenter Study of the Predictive Value of Crescents in IgA Nephropathy	Haas M, Verhave JC, Liu ZH, Alpers CE, Barratt J, Becker JU, Cattran D, Cook HT, Coppo R, Feehally J, Pani A, Perkowska-Ptasinska A, Roberts IS, Soares MF, Trimarchi H, Wang S, Yuzawa Y, Zhang H, Troyanov S, Katafuchi R.	10.1681/ASN.2016040433	2017	PubMed	Exclude	Irrelevant species/topic in title
A Mycobacterium tuberculosis Specific IgG3 Signature of Recurrent Tuberculosis	Fischinger S, Cizmeci D, Shin S, Davies L, Grace PS, Sivro A, Yende-Zuma N, Streeck H, Fortune SM, Lauffenburger DA, Naidoo K, Alter G.	10.3389/fimmu.2021.729186	2021	PubMed	Exclude	IgA not mentioned in title
A Nationwide Study of the Delayed Diagnosis and the Clinical Manifestations of Predominantly Antibody Deficiencies and CTLA4-Mediated Immune Dysregulation Syndrome in Greece	Kapousouzi A, Kalala F, Sarrou S, Farmaki E, Antonakos N, Kakkas I, Kourakli A, Labropoulou V, Kelaidi C, Tsiouma G, Dimou M, Vassilakopoulos TP, Voulgarelis M, Onoufriadis I, Papadimitriou E, Polychronopoulou S, Giamarellos-Bourboulis EJ, Symeonidis A, Hadjichristodoulou C, Germenis AE, Speletas M.	10.3390/medicina60050782	2024	PubMed	Exclude	IgA not mentioned in title
A Nationwide Survey of Hepatitis E Virus Infection and Chronic Hepatitis E in Liver Transplant Recipients in Japan	Inagaki Y, Oshiro Y, Tanaka T, Yoshizumi T, Okajima H, Ishiyama K, Nakanishi C, Hidaka M, Wada H, Hibi T, Takagi K, Honda M, Kuramitsu K, Tanaka H, Tohyama T, Ikegami T, Imura S, Shimamura T, Nakayama Y, Urahashi T, Yamagishi K, Ohnishi H, Nagashima S, Takahashi M, Shirabe K, Kokudo N, Okamoto H, Ohkohchi N.	10.1016/j.ebiom.2015.09.030	2015	PubMed	Exclude	Irrelevant species/topic in abstract
A Network Pharmacology Study on the Similarities and Differences in the Mechanisms of Zuo Gui Wan/You Gui Wan for the Treatment of Premature Ovarian Failure	Mei S, Yu C, Ding J, Cheng W.	10.2174/1386207325666220602114701	2023	PubMed	Exclude	IgA not mentioned in title
A Neutralization Assay Based on Pseudo-Typed Lentivirus with SARS CoV-2 Spike Protein in ACE2-Expressing CRFK Cells	Pısıl Y, Shida H, Miura T.	10.3390/pathogens10020153	2021	PubMed	Exclude	IgA not mentioned in title
A New Clinicobiological Scoring System for the Prediction of Infection-Related Mortality and Survival after Allogeneic Hematopoietic Stem Cell Transplantation	Forcina A, Rancoita PMV, Marcatti M, Greco R, Lupo-Stanghellini MT, Carrabba M, Marasco V, Di Serio C, Bernardi M, Peccatori J, Corti C, Bondanza A, Ciceri F.	10.1016/j.bbmt.2017.08.010	2017	PubMed	Exclude	Irrelevant species/topic in abstract
A New Schizophrenia Model: Immune Activation is Associated with the Induction of Different Neurotoxic Products which Together Determine Memory Impairments and Schizophrenia Symptom Dimensions	Sirivichayakul S, Kanchanatawan B, Thika S, Carvalho AF, Maes M.	10.2174/1871527317666181119115532	2019	PubMed	Exclude	IgA not mentioned in title
A New Sensing Platform Based in CNF-TiO(2)NPs-Wax on Polyimide Substrate for Celiac Disease Diagnostic	Marín-Barroso E, Ferroni-Martini MA, Takara EA, Regiart M, Fernández-Baldo MA, Messina GA, Bertolino FA, Pereira SV.	10.3390/bios15070431	2025	PubMed	Exclude	Irrelevant species/topic in title
A New Vision of IgA Nephropathy: The Missing Link	Sallustio F, Curci C, Di Leo V, Gallone A, Pesce F, Gesualdo L.	10.3390/ijms21010189	2019	PubMed	Exclude	Irrelevant species/topic in title
A Next-Generation Adenoviral Vaccine Elicits Mucosal and Systemic Immunogenicity and Reduces Viral Shedding after SARS-CoV-2 Challenge in Nonhuman Primates	Tedjakusuma SN, Lester CA, Neuhaus ED, Dora EG, Gutierrez S, Braun MR, Tucker SN, Flitter BA.	10.3390/vaccines12020132	2024	PubMed	Exclude	Irrelevant species or population
A Nonsense SMAD3 Mutation in a Girl with Familial Thoracic Aortic Aneurysm and Dissection without Joint Abnormality	Maeda Y, Takasawa K, Ishii T, Nagashima A, Mouri M, Kunieda J, Morisaki H, Ito T, Mori M, Kashimada K, Doi S, Morio T.	10.1159/000502972	2019	PubMed	Exclude	Not original research (case report), not in wild mammal species
A Novel Bacterium-Like Particle Vaccine Displaying the MERS-CoV Receptor-Binding Domain Induces Specific Mucosal and Systemic Immune Responses in Mice	Li E, Chi H, Huang P, Yan F, Zhang Y, Liu C, Wang Z, Li G, Zhang S, Mo R, Jin H, Wang H, Feng N, Wang J, Bi Y, Wang T, Sun W, Gao Y, Zhao Y, Yang S, Xia X.	10.3390/v11090799	2019	PubMed	Exclude	Irrelevant species/topic in title
A Novel Biomarker for Post-Transplant Recurrent IgA Nephropathy	Temurhan S, Akgul SU, Caliskan Y, Artan AS, Kekik C, Yazici H, Demir E, Caliskan B, Turkmen A, Oguz FS, Sever MS.	10.1016/j.transproceed.2017.02.003	2017	PubMed	Exclude	Irrelevant species/topic in title
A Novel CD40L Mutation Associated with X-Linked Hyper IgM Syndrome in a Chinese Family	Li L, Ji J, Han M, Xu Y, Zhang X, Liu W, Liu S.	10.1080/08820139.2019.1638397	2020	PubMed	Exclude	IgA not mentioned in title
A Novel COL4A5 Pathogenic Variant Joins the Dots in a Family with a Synchronous Diagnosis of Alport Syndrome and Polycystic Kidney Disease	Graziani L, Minotti C, Carriero ML, Bengala M, Lai S, Terracciano A, Novelli A, Novelli G.	10.3390/genes15050597	2024	PubMed	Exclude	IgA not mentioned in title
A Novel Circulating MicroRNA for the Detection of Acute Myocarditis	Blanco-Domínguez R, Sánchez-Díaz R, de la Fuente H, Jiménez-Borreguero LJ, Matesanz-Marín A, Relaño M, Jiménez-Alejandre R, Linillos-Pradillo B, Tsilingiri K, Martín-Mariscal ML, Alonso-Herranz L, Moreno G, Martín-Asenjo R, García-Guimaraes MM, Bruno KA, Dauden E, González-Álvaro I, Villar-Guimerans LM, Martínez-León A, Salvador-Garicano AM, Michelhaugh SA, Ibrahim NE, Januzzi JL, Kottwitz J, Ili…	10.1056/NEJMoa2003608	2021	PubMed	Exclude	IgA not mentioned in title
A Novel DNA Vaccine Against SARS-CoV-2 Encoding a Chimeric Protein of Its Receptor-Binding Domain (RBD) Fused to the Amino-Terminal Region of Hepatitis B Virus preS1 With a W4P Mutation	Jeong H, Choi YM, Seo H, Kim BJ.	10.3389/fimmu.2021.637654	2021	PubMed	Exclude	Irrelevant species/topic in title
A Novel Heterozygous Variant in AICDA Impairs Ig Class Switching and Somatic Hypermutation in Human B Cells and is Associated with Autosomal Dominant HIGM2 Syndrome	Della Mina E, Jackson KJL, Crawford AJI, Faulks ML, Pathmanandavel K, Acquarola N, O'Sullivan M, Kerre T, Naesens L, Claes K, Goodnow CC, Haerynck F, Kracker S, Meyts I, D'Orsogna LJ, Ma CS, Tangye SG.	10.1007/s10875-024-01665-1	2024	PubMed	Exclude	Irrelevant species/topic in title
A Novel Multi-Component Formulation Reduces Inflammation In Vitro and Clinically Lessens the Symptoms of Chronic Eczematous Skin	Kim J, Jung E, Yang W, Kim CK, Durnaoglu S, Oh IR, Kim CW, Sinskey AJ, Mihm MC Jr, Lee JH.	10.3390/ijms241612979	2023	PubMed	Exclude	Irrelevant species/topic in title
A Novel Mutation of FOXC1 (P136L) in an Axenfeld-Rieger Syndrome Patient With a Systematized Delusion of Jealousy: A Case Report and Literature Review	Yoshino Y, Iga JI, Ueno SI.	10.1002/mgg3.70008	2024	PubMed	Exclude	Not original research (case report), not in wild mammal species
A Novel Nomogram for Predicting Gestational Diabetes Mellitus During Early Pregnancy	Kang M, Zhang H, Zhang J, Huang K, Zhao J, Hu J, Lu C, Shao J, Weng J, Yang Y, Zhuang Y, Xu X.	10.3389/fendo.2021.779210	2021	PubMed	Exclude	Irrelevant species/topic in abstract
A Novel Quantitative Multi-Component Serological Assay for SARS-CoV-2 Vaccine Evaluation	Fisher M, Manor A, Abramovitch H, Fatelevich E, Afrimov Y, Bilinsky G, Lupu E, Ben-Shmuel A, Glinert I, Madar-Balakirski N, Marcus H, Mechaly A.	10.1021/acs.analchem.1c05264	2022	PubMed	Exclude	Irrelevant species/topic in title
A Novel Role for GATA3 in Mesangial Cells in Glomerular Development and Injury	Grigorieva IV, Oszwald A, Grigorieva EF, Schachner H, Neudert B, Ostendorf T, Floege J, Lindenmeyer MT, Cohen CD, Panzer U, Aigner C, Schmidt A, Grosveld F, Thakker RV, Rees AJ, Kain R.	10.1681/ASN.2018111143	2019	PubMed	Exclude	Irrelevant species/topic in abstract
A Novel Salmonella Periplasmic Protein Controlling Cell Wall Homeostasis and Virulence	J.J., Cestero, Juan J.; S., Castanheira, Sónia; M.G., Pucciarelli, M. Graciela; F., García-del Portillo, Francisco	10.3389/fmicb.2021.633701		Scopus	Exclude	Irrelevant species/topic in abstract
A Novel Sprouted Oat Fermented Beverage: Evaluation of Safety and Health Benefits for Celiac Individuals	Aparicio-García N, Martínez-Villaluenga C, Frias J, Crespo Perez L, Fernández CF, Alba C, Rodríguez JM, Peñas E.	10.3390/nu13082522	2021	PubMed	Exclude	IgA not mentioned in title
A Novel TTC37 Mutation Causing Clinical Symptoms of Trichohepatoenteric Syndrome Such as Pyoderma Gangrenosum and Immunodeficiency Without Severe Diarrhea	Karaca Edeer N, Aykut A, Pariltay E, Aksu G, Cogulu O, Kutukculer N.	10.18176/jiaci.0418	2019	PubMed	Exclude	Not original research (case report), not in wild mammal species
A Novel Targeted Screening Tool for Hypogammaglobulinemia: Measurement of Serum Immunoglobulin (IgG, IgM, IgA) Levels from Dried Blood Spots (Ig-DBS Assay)	Yel L, Rabbat CJ, Cunningham-Rundles C, Orange JS, Torgerson TR, Verbsky JW, Wang Y, Fu M, Robins TS, Edwards MS, Nymann-Andersen J.	10.1007/s10875-015-0184-y	2015	PubMed	Exclude	Irrelevant species/topic in abstract
A PLGA-encapsulated chimeric protein protects against adherence and toxicity of enterotoxigenic Escherichia coli	Nazarian S, Gargari SL, Rasooli I, Hasannia S, Pirooznia N.	10.1016/j.micres.2013.06.005	2014	PubMed	Exclude	Irrelevant topic/species in title
A Parainfluenza Virus Vector Expressing the Respiratory Syncytial Virus (RSV) Prefusion F Protein Is More Effective than RSV for Boosting a Primary Immunization with RSV	Liang B, Matsuoka Y, Le Nouën C, Liu X, Herbert R, Swerczek J, Santos C, Paneru M, Collins PL, Buchholz UJ, Munir S.	10.1128/JVI.01512-20	2020	PubMed	Exclude	Irrelevant species/topic in abstract
A Partial E3 Deletion in Replication-Defective Adenoviral Vectors Allows for Stable Expression of Potentially Toxic Transgene Products	L.H., Haut, Larissa Herkenhoff; A.L., Gill, Amanda L.; R.K., Kurupati, Raj Kumar; A., Bian, Ang; Y., Li, Yan; W., Giles-Davis, Wynetta; Z., Xiang, Zhiquan; X., Zhou, Xiangyang; H.C., Ertl, Hildegund C.J.	10.1089/hgtb.2016.044		Scopus	Exclude	Irrelevant species/topic in abstract
A Partial Picture of the Single-Cell Transcriptomics of Human IgA Nephropathy	Tang R, Meng T, Lin W, Shen C, Ooi JD, Eggenhuizen PJ, Jin P, Ding X, Chen J, Tang Y, Xiao Z, Ao X, Peng W, Zhou Q, Xiao P, Zhong Y, Xiao X.	10.3389/fimmu.2021.645988	2021	PubMed	Exclude	Irrelevant species/topic in title
A Passion for Small Things and Staying Primed: My Career in Virology and Immunology	Saif LJ.	10.1146/annurev-animal-111523-101937	2025	PubMed	Exclude	Irrelevant species/topic in title
A Patient with MPO-ANCA-positive IgA Nephropathy Diagnosed with the Clinical Onset of Macrohematuria	Yasukawa M, Kitagawa S, Togashi R, Asakawa S, Nagura M, Arai S, Yamazaki O, Tamura Y, Kondo F, Ohashi R, Uchida S, Shibata S, Fujigaki Y.	10.2169/internalmedicine.2475-18	2019	PubMed	Exclude	Irrelevant species/topic in title
A Personalized Update on IgA Nephropathy: A New Vision and New Future Challenges	Gutiérrez E, Carvaca-Fontán F, Luzardo L, Morales E, Alonso M, Praga M.	10.1159/000509997	2020	PubMed	Exclude	Irrelevant species/topic in title
A Phase 1 dose escalating study of double mutant heat-labile toxin LTR192G/L211A (dmLT) from Enterotoxigenic Escherichia coli (ETEC) by sublingual or oral immunization	Bernstein DI, Pasetti MF, Brady R, Buskirk AD, Wahid R, Dickey M, Cohen M, Baughman H, El-Khorazaty J, Maier N, Sztein MB, Baqar S, Bourgeois AL.	10.1016/j.vaccine.2018.12.011	2019	PubMed	Exclude	Irrelevant species/topic in abstract
A Phase 2 Trial of Sibeprenlimab in Patients with IgA Nephropathy	Mathur M, Barratt J, Chacko B, Chan TM, Kooienga L, Oh KH, Sahay M, Suzuki Y, Wong MG, Yarbrough J, Xia J, Pereira BJG; ENVISION Trial Investigators Group.	10.1056/NEJMoa2305635	2024	PubMed	Exclude	Irrelevant species/topic in title
A Phase 4, multicentre, randomized, single-blind clinical trial to evaluate the immunogenicity of the live, attenuated, oral rotavirus vaccine (116E), ROTAVAC®, administered simultaneously with or without the buffering agent in healthy infants in India	Ella R, Bobba R, Muralidhar S, Babji S, Vadrevu KM, Bhan MK.	10.1080/21645515.2018.1450709	2018	PubMed	Exclude	Irrelevant species/topic in abstract
A Phase II, Randomized, Double-Blind Clinical Study Evaluating the Safety, Tolerability, and Efficacy of a Topical Minocycline Foam, FMX103, for the Treatment of Facial Papulopustular Rosacea	Mrowietz U, Kedem TH, Keynan R, Eini M, Tamarkin D, Rom D, Shirvan M.	10.1007/s40257-017-0339-0	2018	PubMed	Exclude	Irrelevant species/topic in abstract
A Phase III open-label, randomized, active controlled clinical study to assess safety, immunogenicity and lot-to-lot consistency of a bovine-human reassortant pentavalent rotavirus vaccine in Indian infants	Rathi N, Desai S, Kawade A, Venkatramanan P, Kundu R, Lalwani SK, Dubey AP, Venkateswara Rao J, Narayanappa D, Ghildiyal R, Gogtay N, Venugopal P, Palkar S, Munshi R, Kang G, Babji S, Bavdekar A, Juvekar S, Ganguly N, Niyogi P, Ghosh Uttam K, Rajani HS, Kondekar A, Kumbhar D, Mohanlal S, Agarwal MC, Shetty P, Antony K, Gunale B, Dharmadhikari A, Tang Y, Kulkarni PS, Flores J.	10.1016/j.vaccine.2018.11.006	2018	PubMed	Exclude	Irrelevant species/topic in title
A Phase III, multicenter, randomized, double-blind, active comparator-controlled study to evaluate the safety, tolerability, and immunogenicity of V114 compared with PCV13 in healthy infants (PNEU-PED-EU-1)	Martinon-Torres F, Wysocki J, Szenborn L, Carmona-Martinez A, Poder A, Dagan R, Richmond P, Gilbert C, Trudel MC, Flores S, Lupinacci R, McFetridge R, Wiedmann RT, Chen Q, Gerrits H, Banniettis N, Musey L, Bickham K, Kaminski J; V114-025 PNEU-PED-EU-1 study group.	10.1016/j.vaccine.2023.04.036	2023	PubMed	Exclude	Irrelevant species/topic in title
A Plant-Based Dietary Supplement Exhibits Significant Effects on Markers of Oxidative Stress, Inflammation, and Immune Response in Subjects Recovering from Respiratory Viral Infection: A Randomized, Double-Blind Clinical Study Using Vitamin C as a Positive Control	Fink B, Hunter JM, Pietrzkowski Z, Fink R, Brunssen C, Morawietz H, Nemzer B.	10.3390/ijms26115209	2025	PubMed	Exclude	IgA not mentioned in title
A Polynomial Chaos Expansion Method for Mechanical Properties of Flexoelectric Materials Based on the Isogeometric Finite Element Method	L., Chen, Leilei; J., Zhao, Juan; H., Li, Haozhi; Y., Huang, Yajun; X., Yuan, Xiaohui	10.3390/su15043417		Scopus	Exclude	Irrelevant species/topic in abstract
A Pooled Study of Angiotensin-Converting Enzyme Insertion/Deletion Gene Polymorphism in Relation to Risk, Pathology and Prognosis of Childhood Immunoglobulin A Vasculitis Nephritis	Hui G, Cheng Z, Ran H, Ziwei W, Fang D.	10.1007/s10528-020-09999-2	2021	PubMed	Exclude	Irrelevant species/topic in title
A Population-Based Analysis of the Risk of Glomerular Disease Relapse after COVID-19 Vaccination	Canney M, Atiquzzaman M, Cunningham AM, Zheng Y, Er L, Hawken S, Zhao Y, Barbour SJ.	10.1681/ASN.2022030258	2022	PubMed	Exclude	Irrelevant species/topic in title
A Possible Protective Effect of IgA Against Severe Acute Respiratory Syndrome Corona Virus 2 (SARS-CoV-2) in Bronchoalveolar Lavage in COVID-19 Patients Admitted to Intensive Care Unit	Di Stefano M, Mirabella L, Cotoia A, Faleo G, Rauseo M, Rizzo AC, Fiore JR, Cinnella G, Serviddio G.	10.3390/v16121851	2024	PubMed	Exclude	Irrelevant species/topic in title
A Potential Role for Stress-Induced Microbial Alterations in IgA-Associated Irritable Bowel Syndrome with Diarrhea	Rengarajan S, Knoop KA, Rengarajan A, Chai JN, Grajales-Reyes JG, Samineni VK, Russler-Germain EV, Ranganathan P, Fasano A, Sayuk GS, Gereau RW 4th, Kau AL, Knights D, Kashyap PC, Ciorba MA, Newberry RD, Hsieh CS.	10.1016/j.xcrm.2020.100124	2020	PubMed	Exclude	Irrelevant species/topic in abstract
A Pregnant Woman with IgA Nephropathy Showing Histological Preeclampsia Findings without Hypertension Treated with Steroids: A Case Report and Literature Review	Koda N, Matsumoto K, Maruyama Y, Ishikawa N, Tsuboi N, Kawamura T, Yokoo T.	10.2169/internalmedicine.9146-21	2023	PubMed	Exclude	Not original research (case report), not in wild mammal species
A Preterm Rat Model for Immunonutritional Studies	Grases-Pintó B, Torres-Castro P, Abril-Gil M, Castell M, Rodríguez-Lagunas MJ, Pérez-Cano FJ, Franch À.	10.3390/nu11050999	2019	PubMed	Exclude	Irrelevant species/topic in title
A Proliferation Inducing Ligand (APRIL) targeted antibody is a safe and effective treatment of murine IgA nephropathy	Myette JR, Kano T, Suzuki H, Sloan SE, Szretter KJ, Ramakrishnan B, Adari H, Deotale KD, Engler F, Shriver Z, Wollacott AM, Suzuki Y, Pereira BJG.	10.1016/j.kint.2019.01.031	2019	PubMed	Exclude	Irrelevant species/topic in title
A Prospective Longitudinal Study of Early Childhood Caries Onset in Initially Caries-Free Children	Kopycka-Kedzierawski DT, Billings RJ, Feng C, Ragusa PG, Flint K, Watson GE, Wong CL, Manning S, Gill SR, O'Connor TG.	10.1177/23800844221101800	2023	PubMed	Exclude	Irrelevant species/topic in title
A Prospective Randomized Controlled Pilot Study to Assess the Response and Tolerability of Cold Atmospheric Plasma for Rosacea	Hofmeyer S, Weber F, Gerds S, Emmert S, Thiem A.	10.1159/000533190	2023	PubMed	Exclude	Irrelevant species/topic in title
A Prospective Study on the Usefulness of Duodenal Bulb Biopsies in Celiac Disease Diagnosis in Children: Urging Caution	Taavela J, Popp A, Korponay-Szabo IR, Ene A, Vornanen M, Saavalainen P, Lähdeaho ML, Ruuska T, Laurila K, Parvan A, Anca I, Kurppa K, Mäki M.	10.1038/ajg.2015.387	2016	PubMed	Exclude	Irrelevant species/topic in title
A Prospective, Multicenter, Study of Laser-Activated Gold Microparticles for Treating Patients Using Concomitant Topical Retinoids for Mild-to-Moderate Inflammatory Acne	Waibel J, Graber E, Lain T, Gewirtzman A, Feser C, Werschler W.	10.36849/JDD.1088	2023	PubMed	Exclude	Irrelevant species/topic in title
A Prospective, Split-Face, Comparative Study of Combined Treatment With Fractional Microneedle Radiofrequency and Nonablative 1927-nm Fractional Thulium Fiber Laser for Wrinkle Treatment	Park MY, Hwang S, Chun SI, Kim SM, Almurayshid A, Oh SH.	10.1097/DSS.0000000000002672	2021	PubMed	Exclude	Irrelevant species/topic in title
A Protein Microarray Assay for Serological Determination of Antigen-specific Antibody Responses Following Clostridium difficile Infection	Negm OH, Hamed M, Monaghan TM.	10.3791/57399	2018	PubMed	Exclude	IgA not mentioned in title
A Randomized Controlled Trial Assessing the Impact of Transcutaneous Electrical Acupoint Stimulation on Gastrointestinal Motility, Nutritional Status, and Immune Function in Patients Following Cerebrovascular Accident Surgery	Chen Y, A S, Liu C, Zhang T, Yang J, Tian X.	10.1080/08941939.2024.2434093	2024	PubMed	Exclude	Irrelevant species/topic in title
A Randomized Controlled Trial of Dietary Rice Bran Intake on Microbiota Diversity, Enteric Dysfunction, and Fecal Secretory IgA in Malian and Nicaraguan Infants	Vilander AC, Hess A, Abdo Z, Ibrahim H, Doumbia L, Douyon S, Koné K, Boré A, Zambrana LE, Vilchez S, Koita O, Ryan EP.	10.1093/jn/nxac087	2022	PubMed	Exclude	Irrelevant species/topic in title
A Randomized Controlled Trial on Evaluation of Plasma Epstein-Barr Virus Biomarker for Early Diagnosis in Patients With Nasopharyngeal Carcinoma	Liu W, Li H, Sheng H, Liu X, Chi P, Wang X, Mao M.	10.1007/s12325-020-01461-4	2020	PubMed	Exclude	Irrelevant species/topic in title
A Randomized Controlled Trial to Compare Immunogenicity to Cell-Based Versus Live-Attenuated Influenza Vaccines in Children	Williams KV, Li ZN, Zhai B, Alcorn JF, Nowalk MP, Levine MZ, Kim SS, Flannery B, Moehling Geffel K, Merranko AJ, Collins M, Susick M, Clarke KS, Zimmerman RK, Martin JM.	10.1093/jpids/piad033	2023	PubMed	Exclude	Irrelevant species/topic in title
A Randomized, Controlled Trial of Rituximab in IgA Nephropathy with Proteinuria and Renal Dysfunction	Lafayette RA, Canetta PA, Rovin BH, Appel GB, Novak J, Nath KA, Sethi S, Tumlin JA, Mehta K, Hogan M, Erickson S, Julian BA, Leung N, Enders FT, Brown R, Knoppova B, Hall S, Fervenza FC.	10.1681/ASN.2016060640	2017	PubMed	Exclude	Irrelevant species/topic in title
A Randomized, Controlled Trial of the Impact of Alternative Dosing Schedules on the Immune Response to Human Rotavirus Vaccine in Rural Ghanaian Infants	Armah G, Lewis KD, Cortese MM, Parashar UD, Ansah A, Gazley L, Victor JC, McNeal MM, Binka F, Steele AD.	10.1093/infdis/jiw023	2016	PubMed	Exclude	Irrelevant species/topic in title
A Randomized, Double-Blind, Active Control, Multicenter, Phase 3 Study to Evaluate the Efficacy and Safety of Liztox(®) versus Botox(®) in Post-Stroke Upper Limb Spasticity	Ye DH, Chun MH, Park YG, Paik NJ, Lee SU, Yoo SD, Kim DY.	10.3390/toxins15120697	2023	PubMed	Exclude	Irrelevant species/topic in abstract
A Randomized, Open-Label Trial of Hen's Egg Oral Immunotherapy: Efficacy and Humoral Immune Responses in 50 Children	Palosuo K, Karisola P, Savinko T, Fyhrquist N, Alenius H, Mäkelä MJ.	10.1016/j.jaip.2021.01.020	2021	PubMed	Exclude	Irrelevant species/topic in title
A Rapidly Enlarging Facial Abscess	Levian B, Chen A, Adler BL.	10.1001/jamadermatol.2022.3756	2022	PubMed	Exclude	Irrelevant species/topic in title
A Rare Association of Celiac Disease and Aplastic Anemia	Moreira T, Simões D, Ferreira F, Trindade E, Carvalho I.	10.1177/10935266251330162	2025	PubMed	Exclude	Irrelevant species/topic in title
A Rare Case of Axial Spondyloarthritis with IgA Vasculitis	Mowlika M, Parimi VP.	10.59556/japi.73.0949	2025	PubMed	Exclude	Irrelevant species/topic in title
A Rare Case of Non-IgM Lymphoplasmacytic Lymphoma with Unusual Lack of Immunoglobulin Light Chain Production	Yin J, Bains A, Alsammak M, Fu JJ.	10.12659/AJCR.940963	2024	PubMed	Exclude	Irrelevant species/topic in title
A Rare Cause of Gastrointestinal Bleeding and Rash in an Older Woman	Neviackas J, Kotwal V, Attar B.	10.1053/j.gastro.2017.11.298	2018	PubMed	Exclude	Not original research (case report), not in wild mammal species
A Rare Genetic Defect of MBL2 Increased the Risk for Progression of IgA Nephropathy	Ouyang Y, Zhu L, Shi M, Yu S, Jin Y, Wang Z, Ma J, Yang M, Zhang X, Pan X, Ren H, Wang W, Zhang H, Xie J, Chen N.	10.3389/fimmu.2019.00537	2019	PubMed	Exclude	Irrelevant species/topic in title
A Rare Presentation of Immunoglobulin A Nephropathy: Acute Kidney Injury	Oruc M, Durak H, Yalin SF, Seyahi N, Altıparmak MR, Trabulus S.	10.1159/000470852	2017	PubMed	Exclude	Irrelevant species/topic in title
A Reassessment of IgM Memory Subsets in Humans	Bagnara D, Squillario M, Kipling D, Mora T, Walczak AM, Da Silva L, Weller S, Dunn-Walters DK, Weill JC, Reynaud CA.	10.4049/jimmunol.1500753	2015	PubMed	Exclude	Irrelevant species/topic in title
A Recently Established Murine Model of Nasal Polyps Demonstrates Activation of B Cells, as Occurs in Human Nasal Polyps	Kim DY, Lee SH, Carter RG, Kato A, Schleimer RP, Cho SH.	10.1165/rcmb.2016-0002RC	2016	PubMed	Exclude	Irrelevant species/topic in title
A Recombinant Adenovirus Expressing P12A and 3C Protein of the Type O Foot-and-Mouth Disease Virus Stimulates Systemic and Mucosal Immune Responses in Mice	Xie Y, Gao P, Li Z.	10.1155/2016/7849203	2016	PubMed	Exclude	Irrelevant species/topic in title
A Recombinant Attenuated Yersinia pseudotuberculosis Vaccine Delivering a Y. pestis YopE(Nt138)-LcrV Fusion Elicits Broad Protection against Plague and Yersiniosis in Mice	Singh AK, Curtiss R 3rd, Sun W.	10.1128/IAI.00296-19	2019	PubMed	Exclude	Irrelevant species/topic in title
A Recombinant MVA-Based RSV Vaccine Induces T-Cell and Antibody Responses That Cooperate in the Protection Against RSV Infection	Endt K, Wollmann Y, Haug J, Bernig C, Feigl M, Heiseke A, Kalla M, Hochrein H, Suter M, Chaplin P, Volkmann A.	10.3389/fimmu.2022.841471	2022	PubMed	Exclude	Irrelevant species/topic in title
A Recurrent, Painful, and Vesicular Rash in a Dermatomal Distribution	Siller A Jr, Shalabi MMK, Jebain J, Tyring SK.	10.1016/j.amjmed.2021.03.012	2021	PubMed	Exclude	Irrelevant species/topic in title
A Retrospective Analysis of 7 Human Immunodeficiency Virus-Negative Infants Infected by Penicillium marneffei	Zeng W, Qiu Y, Lu D, Zhang J, Zhong X, Liu G.	10.1097/MD.0000000000001439	2015	PubMed	Exclude	Irrelevant species/topic in title
A Retrospective Study of Clinical and Immunological Features of a Pediatric Population with Talaromyces marneffei Infection	Chen H, Yan M, He H, Zhang L, Zeng H, Wang Y.	10.1007/s11046-023-00724-2	2023	PubMed	Exclude	IgA not mentioned in title
A Review of IgA Vasculitis (Henoch-Schönlein Purpura) Past, Present, and Future	Parums DV.	10.12659/MSM.943912	2024	PubMed	Exclude	Irrelevant species/topic in title
A Review of Topical Roflumilast for the Treatment of Plaque Psoriasis	Pixley JN, Schaetzle T, Feldman SR.	10.1177/10600280221137750	2023	PubMed	Exclude	Irrelevant species/topic in title
A Review of the Immunomodulating Components of Maternal Breast Milk and Protection Against Necrotizing Enterocolitis	Nolan LS, Parks OB, Good M.	10.3390/nu12010014	2019	PubMed	Exclude	Not original research (review), not in wild mammal species
A Review of the Physiological Effects and Mechanisms of Singing	Kang J, Scholp A, Jiang JJ.	10.1016/j.jvoice.2017.07.008	2018	PubMed	Exclude	Not original research (review), irrelevant species/topic
A Risk Prediction Model for the Development of Rheumatoid Arthritis, Sjögren's Syndrome, Systemic Sclerosis in Patients With Systemic Lupus Erythematosus: Multicenter Approaches	Li RC, Xu WD, Liu XY, Fu L, Lan YY, Feng SY, Huang AF.	10.1111/1756-185X.70156	2025	PubMed	Exclude	Irrelevant species/topic in abstract
A Robust and Versatile Automated Glycoanalytical Technology for Serum Antibodies and Acute Phase Proteins: Ovarian Cancer Case Study	O'Flaherty R, Muniyappa M, Walsh I, Stöckmann H, Hilliard M, Hutson R, Saldova R, Rudd PM.	10.1074/mcp.RA119.001531	2019	PubMed	Exclude	Irrelevant species/topic in abstract
A SARS-CoV-2 mucosal nanovaccine based on assembly of maltodextrin, STING agonist and polyethyleneimine	Tian Y, Hu L, Huang Q, Qi J, Shen L, Wang G, Yu W, Hu T.	10.1016/j.ijbiomac.2024.139395	2025	PubMed	Exclude	IgA not mentioned in title
A SARS-CoV-2 oral vaccine development strategy based on the attenuated Salmonella type III secretion system	Wu L, Li L, Yin X, Li C, Xin W, Liu L, Hua Z.	10.1111/jam.15720	2022	PubMed	Exclude	Irrelevant species/topic in title
A SPRY2 mutation leading to MAPK/ERK pathway inhibition is associated with an autosomal dominant form of IgA nephropathy	Milillo A, La Carpia F, Costanzi S, D'Urbano V, Martini M, Lanuti P, Vischini G, Larocca LM, Marchisio M, Miscia S, Amoroso A, Gurrieri F, Sangiorgi E.	10.1038/ejhg.2015.52	2015	PubMed	Exclude	Irrelevant species/topic in title
A Scoring System for Identifying Patients Likely to Be Diagnosed with Low-Grade Coeliac Enteropathy	Fernández-Bañares F, Carrasco A, Rosinach M, Arau B, García-Puig R, González C, Tristán E, Zabana Y, Esteve M.	10.3390/nu11051050	2019	PubMed	Exclude	Irrelevant species/topic in title
A Serological Snapshot of COVID-19 Initial Stages in Israel by a 6-Plex Antigen Array	Fisher M, Levy H, Fatelevich E, Afrimov Y, Ben-Shmuel A, Rosenfeld R, Noy-Porat T, Glinert I, Sittner A, Biber A, Belkin A, Bar-David E, Puni R, Levy I, Mazor O, Weiss S, Mechaly A.	10.1128/Spectrum.00870-21	2021	PubMed	Exclude	Irrelevant species/topic in title
A Severe Anaphylactic Reaction Associated with IgM-Class Anti-Human IgG Antibodies in a Hyper-IgM Syndrome Type 2 Patient	Tsujita Y, Imai K, Honma K, Kamae C, Horiuchi T, Nonoyama S.	10.1007/s10875-017-0466-7	2018	PubMed	Exclude	Irrelevant species/topic in title
A Single Dose of BNT162b2 Messenger RNA Vaccine Induces Airway Immunity in Severe Acute Respiratory Syndrome Coronavirus 2 Naive and Recovered Coronavirus Disease 2019 Subjects	Martinuzzi E, Benzaquen J, Guerin O, Leroy S, Simon T, Ilie M, Hofman V, Allegra M, Tanga V, Michel E, Boutros J, Maniel C, Sicard A, Glaichenhaus N, Czerkinsky C, Blancou P, Hofman P, Marquette CH.	10.1093/cid/ciac378	2022	PubMed	Exclude	Irrelevant species/topic in title
A Single Institution's Experience of Primary Headache in Children With Celiac Disease	Hom GL, Hom BL, Kaplan B, Rothner AD.	10.1177/0883073819873751	2020	PubMed	Exclude	Irrelevant species/topic in title
A Single-Cell Atlas of Lymphocyte Adaptive Immune Repertoires and Transcriptomes Reveals Age-Related Differences in Convalescent COVID-19 Patients	Bieberich F, Vazquez-Lombardi R, Yermanos A, Ehling RA, Mason DM, Wagner B, Kapetanovic E, Di Roberto RB, Weber CR, Savic M, Rudolf F, Reddy ST.	10.3389/fimmu.2021.701085	2021	PubMed	Exclude	Irrelevant species/topic in title
A Single-Dose Intranasal ChAd Vaccine Protects Upper and Lower Respiratory Tracts against SARS-CoV-2	Hassan AO, Kafai NM, Dmitriev IP, Fox JM, Smith BK, Harvey IB, Chen RE, Winkler ES, Wessel AW, Case JB, Kashentseva E, McCune BT, Bailey AL, Zhao H, VanBlargan LA, Dai YN, Ma M, Adams LJ, Shrihari S, Danis JE, Gralinski LE, Hou YJ, Schäfer A, Kim AS, Keeler SP, Weiskopf D, Baric RS, Holtzman MJ, Fremont DH, Curiel DT, Diamond MS.	10.1016/j.cell.2020.08.026	2020	PubMed	Exclude	Irrelevant species/topic in title
A Sticky Situation	Vedula R, Vaidya A, Galetta K, Laubach J.	10.1056/NEJMimc1715097	2018	PubMed	Exclude	Irrelevant species/topic in title
A Study of Oral Health Parameters and the Properties and Composition of Saliva in Oncological Patients with and without Medication-Related Osteonecrosis of the Jaw Who Take Bisphosphonates	Sobczak-Jaskow H, Kochańska B, Drogoszewska B.	10.3390/medicina59061073	2023	PubMed	Exclude	Irrelevant species/topic in title
A Subgroup of Latently Mycobacterium tuberculosis Infected Individuals Is Characterized by Consistently Elevated IgA Responses to Several Mycobacterial Antigens	Baumann R, Kaempfer S, Chegou NN, Oehlmann W, Spallek R, Loxton AG, van Helden PD, Black GF, Singh M, Walzl G.	10.1155/2015/364758	2015	PubMed	Exclude	Irrelevant species/topic in abstract
A Subset of Polysaccharide Capsules in the Human Symbiont Bacteroides thetaiotaomicron Promote Increased Competitive Fitness in the Mouse Gut	Porter NT, Canales P, Peterson DA, Martens EC.	10.1016/j.chom.2017.08.020	2017	PubMed	Exclude	Irrelevant species/topic in title
A Systematic Review and Meta-Analysis of Kidney and Pregnancy Outcomes in IgA Nephropathy	Liu Y, Ma X, Zheng J, Liu X, Yan T.	10.1159/000446354	2016	PubMed	Exclude	Irrelevant species/topic in title
A Systematic Review on Predisposition to Lymphoid (B and T cell) Neoplasias in Patients With Primary Immunodeficiencies and Immune Dysregulatory Disorders (Inborn Errors of Immunity)	Riaz IB, Faridi W, Patnaik MM, Abraham RS.	10.3389/fimmu.2019.00777	2019	PubMed	Exclude	Irrelevant species/topic in title
A Systems Biology Approach Identifies B Cell Maturation Antigen (BCMA) as a Biomarker Reflecting Oral Vaccine Induced IgA Antibody Responses in Humans	Mottram L, Lundgren A, Svennerholm AM, Leach S.	10.3389/fimmu.2021.647873	2021	PubMed	Exclude	Irrelevant species/topic in title
A Tale of Two Immunodeficiencies: A Case of Multiple Myeloma Associated with Profound Immune Defect Mimicking Common Variable Immunodeficiency Syndrome	Yavorkovsky LL, Hope A.	10.7812/TPP/19.104	2020	PubMed	Exclude	IgA not mentioned in title
A Thermostable Oral SARS-CoV-2 Vaccine Induces Mucosal and Protective Immunity	Bellier B, Saura A, Luján LA, Molina CR, Luján HD, Klatzmann D.	10.3389/fimmu.2022.837443	2022	PubMed	Exclude	Irrelevant species/topic in title
A Third Dose of an Inactivated Vaccine Dramatically Increased the Levels and Decay Times of Anti-SARS-CoV-2 Antibodies, but Disappointingly Declined Again: A Prospective, Longitudinal, Cohort Study at 18 Serial Time Points Over 368 Days	Liang XM, Xu QY, Jia ZJ, Wu MJ, Liu YY, Lin LR, Liu LL, Yang TC.	10.3389/fimmu.2022.876037	2022	PubMed	Exclude	Irrelevant species/topic in title
A Topical Combination Regimen of Benzoyl Peroxide and Retinol Moisturizer for Mild to Moderate Acne	Kosmoski G, Miller D, Coret C, Atillasoy E.	10.36849/JDD.6845	2022	PubMed	Exclude	Irrelevant species/topic in abstract
A Touch of Youth in Gut Microbiota Development	Magri G, Cerutti A.	10.1016/j.immuni.2016.07.002	2016	PubMed	Exclude	Not original research (comment), not in wild mammal species
A Unique Infusion Reaction to Vedolizumab in a Patient With Crohn's Disease	Gold SL, Magro C, Scherl E.	10.1053/j.gastro.2018.03.048	2018	PubMed	Exclude	Irrelevant species/topic in title
A Vaccine Targeting Ovine Herpesvirus 2 Glycoprotein B Protects against Sheep-Associated Malignant Catarrhal Fever	C.W., Cunha, Cristina W.; K.N.K., Baker, Katherine N.K.; D.T., O'Toole, Donal T.; E., Cole, Emily; S., Shringi, Smriti; B.G., Dewals, Benjamin G.; A.F.C., Vanderplasschen, Alain F.C.; H., Li, Hong	10.3390/vaccines10122156		Scopus	Exclude	Irrelevant species/topic in title
A Validation Study Comparing Risk Prediction Models of IgA Nephropathy	Ouyang Y, Zhao Z, Li G, Luo H, Xu F, Shao L, Chen Z, Yu S, Jin Y, Xu J, Shi M, Hussain HMJ, Du W, Fang Z, Pan X, Wang W, Xie J, Chen N.	10.3389/fimmu.2021.753901	2021	PubMed	Exclude	Irrelevant species/topic in title
A Wide Spectrum of Autoimmune Manifestations and Other Symptoms Suggesting Immune Dysregulation in Patients With Cartilage-Hair Hypoplasia	Vakkilainen S, Mäkitie R, Klemetti P, Valta H, Taskinen M, Husebye ES, Mäkitie O.	10.3389/fimmu.2018.02468	2018	PubMed	Exclude	Irrelevant species/topic in title
A bivalent vaccine based on a replication-incompetent influenza virus protects against Streptococcus pneumoniae and influenza virus infection	Katsura H, Piao Z, Iwatsuki-Horimoto K, Akeda Y, Watanabe S, Horimoto T, Oishi K, Kawaoka Y.	10.1128/JVI.01205-14	2014	PubMed	Exclude	Title contains exclusion keyword: cat
A bivalent vaccine derived from attenuated Salmonella expressing O-antigen polysaccharide provides protection against avian pathogenic Escherichia coli O1 and O2 infection	Han Y, Liu Q, Willias S, Liang K, Li P, Cheng A, Kong Q.	10.1016/j.vaccine.2018.01.036	2018	PubMed	Exclude	Irrelevant species/topic in title
A boy with IgA nephropathy complicated by tubulointerstitial nephritis and uveitis (TINU) syndrome	Fujita S, Sugimoto K, Izu A, Takemura T.	10.5414/CN108139	2015	PubMed	Exclude	Irrelevant species/topic in title
A boy with IgA vasculitis and anuria: Answers	Sharma V, Sethi SK, Raina R, Bansal S, Baijal SS, Kher V.	10.1007/s00467-019-04355-y	2020	PubMed	Exclude	Irrelevant species/topic in title
A boy with IgA vasculitis and anuria: Questions	Sharma V, Sethi SK, Raina R, Bansal S, Baijal SS, Kher V.	10.1007/s00467-019-04347-y	2020	PubMed	Exclude	Irrelevant species/topic in title
A boy with purpura and generalized edema: Answers	Prukngampun N, Chartapisak W, Hongsawong N, Suwansirikul S, Sontichai W.	10.1007/s00467-021-05408-x	2022	PubMed	Exclude	IgA not mentioned in title
A boy with purpura and generalized edema: Questions	Prukngampun N, Chartapisak W, Hongsawong N, Suwansirikul S, Sontichai W.	10.1007/s00467-021-05385-1	2022	PubMed	Exclude	Irrelevant species/topic in title
A boy with purpura on the legs	Song Y, Zhou Q, Qiao J, Chen J.	10.1136/bmj.n329	2021	PubMed	Exclude	Irrelevant species/topic in title
A broad-spectrum pneumococcal vaccine induces mucosal immunity and protects against lethal Streptococcus pneumoniae challenge	Chiu FF, Tu LL, Chen W, Zhou H, Liu BS, Liu SJ, Leng CH.	10.1080/22221751.2023.2272656	2023	PubMed	Exclude	Irrelevant species/topic in title
A broadly immunogenic polyvalent Shigella multiepitope fusion antigen protein protects against Shigella sonnei and Shigella flexneri lethal pulmonary challenges in mice	Li S, Anvari S, Ptacek G, Upadhyay I, Kaminski RW, Sack DA, Zhang W.	10.1128/iai.00316-23	2023	PubMed	Exclude	Irrelevant species/topic in title
A bullous enigma	Karas L.	10.1016/j.ejim.2017.07.014	2018	PubMed	Exclude	Not original research (case report), not in wild mammal species
A bullous rash	Migliarino V, Di Mascio A, Berti I, Taddio A, Barbi E.	10.1136/archdischild-2020-319179	2022	PubMed	Exclude	Not original research (case report), not in wild mammal species
A candidate glycoconjugate vaccine induces protective antibodies in the serum and intestinal secretions, antibody recall response and memory T cells and protects against both typhoidal and non-typhoidal Salmonella serovars	Haldar R, Dhar A, Ganguli D, Chakraborty S, Pal A, Banik G, Miyoshi SI, Das S.	10.3389/fimmu.2023.1304170	2024	PubMed	Exclude	Irrelevant species/topic in title
A case diagnosed with IgA nephropathy during a complete remission of minimal change nephrotic syndrome treated with rituximab	Nishikawa M, Shimada N, Kurahashi M, Watanabe K, Kanzaki M, Fukuoka K, Asano K.	10.1007/s13730-024-00885-z	2024	PubMed	Exclude	Irrelevant species/topic in title
A case of HIV negative cryptococcal meningitis with antiphospholipid syndrome	Zhao J, Wu X, Huang Z, Zhang J.	10.11817/j.issn.1672-7347.2021.200471	2021	PubMed	Exclude	Irrelevant species/topic in title
A case of Henoch-Schonlein Purpura with dilated coronary arteries	Bloom JL, Darst JR, Prok L, Soep JB.	10.1186/s12969-018-0270-9	2018	PubMed	Exclude	Not original research (case report), not in wild mammal species
A case of Henoch-Schönlein Purpura with Kawasaki disease	Vedagiriswaran VV, Amperayani S, Ramamoorthy RK, Ranjith MS.	10.1007/s12098-014-1395-6	2014	PubMed	Exclude	Irrelevant topic/species in title
A case of Henoch-Schönlein purpura associated with scrub typhus	Im JH, Choi SJ, Chung MH, Lee SY, Park YK, Kwon HY, Baek JH, Lee JS.	10.1186/s12879-020-05001-x	2020	PubMed	Exclude	Irrelevant species/topic in abstract
A case of IgA nephropathy associated with Crohn's disease treated with enteric-coated budesonide	Yoshida R, Nakayama T, Hashiguchi A, Azegami T, Hayashi K.	10.1007/s13730-025-01001-5	2025	PubMed	Exclude	Irrelevant species/topic in title
A case of IgA pemphigus foliaceus with high scores on drug-induced lymphocyte stimulation tests secondary to various drugs	Saito-Shono T, Nakamura Y, Sakai T, Ishikawa K, Goto M, Takeo N, Hatano Y, Seguchi S, Ishii N, Koga H, Hashimoto T, Fujiwara S.	10.1684/ejd.2017.3111	2017	PubMed	Exclude	Not original research (case report), not in wild mammal species
A case of IgA vasculitis with necrotizing arteritis in a 13-year-old girl	Yanai E, Yamanishi S, Igarashi T, Tanabe Y, Yanagihara T, Matano Y, Mayumi N, Saeki H, Hattori M, Nawashiro Y, Shimizu A, Itoh Y.	10.1007/s13730-021-00617-7	2021	PubMed	Exclude	Irrelevant species/topic in title
A case of Schnitzler syndrome with unusual immunoglobulin A gammopathy exacerbated by COVID-19 infection	Ikuno Y, Takahashi T, Sugiura S, Hayami T, Yamaguchi A, Fujimoto N.	10.1111/1346-8138.17251	2024	PubMed	Exclude	Irrelevant species/topic in abstract
A case of Schönlein-Henoch purpura induced by immune checkpoint inhibitor in a patient with metastatic melanoma	Belkaid S, Berger M, Nouvier M, Picard C, Dalle S.	10.1016/j.ejca.2020.08.005	2020	PubMed	Exclude	Irrelevant species/topic in abstract
A case of acute encephalophathy with residual neurological sequelae induced by immunoglobulin A vasculitis	Hamano H, Matsushige T, Inoue H, Hoshide M, Kobayashi H, Kohno F, Oka M, Ichiyama T, Ohga S, Ouchi K, Hasegawa S.	10.1016/j.jocn.2019.05.061	2019	PubMed	Exclude	Irrelevant species/topic in title
A case of anaplastic lymphoma kinase-positive large B-cell lymphoma: aspiration cytology findings	Nakatsuka S, Oku K, Nagano T, Kimura H, Hanamoto A, Ito M, Hashimoto K.	10.1002/dc.22968	2014	PubMed	Exclude	Title contains exclusion keyword: rat
A case of bullous systemic lupus erythematosus presenting both IgG and IgA autoantibodies for collagen VII	Okubo R, Hayashi S, Kaminaga T, Koike M, Hamasaki Y, Ishii N, Hayashi D, Tateishi C, Tsuruta D, Hashimoto T, Igawa K.	10.1111/ijd.14940	2020	PubMed	Exclude	Not original research (correspondence), not in wild mammal species
A case of childhood bullous pemphigoid with IgG and IgA autoantibodies to various domains of BP180	Osawa M, Ueda-Hayakawa I, Isei T, Yoshimura K, Fukuda S, Hashimoto T, Okamoto H.	10.1016/j.jaad.2013.06.006	2014	PubMed	Exclude	Irrelevant topic/species in title
A case of concurrent intercellular IgA dermatosis and linear IgA/IgG bullous dermatosis	Kaneko R, Tsunemi Y, Nakamura K, Kuramochi A, Tsuchida T, Koga H, Hashimoto T.	10.1111/ajd.13264	2020	PubMed	Exclude	Irrelevant species/topic in abstract
A case of crescentic glomerulonephritis with exacerbation of pre-existing IgA nephropathy after COVID-19	Yılmaz EK, Saygılı S, Musayeva G, Gülmez R, Ağbaş A, Özlük Y, Canpolat N.	10.24953/turkjped.2023.423	2024	PubMed	Exclude	Other scope mismatch at abstract or full text
A case of de novo glomerulonephritis following COVID-19 in a patient with preexistent IgA vasculitis	Kobayashi D, Yoshino J, Hanada M, Ohba M, Oka T, Itoga K, Niino D, Kanda T.	10.1007/s13730-024-00940-9	2025	PubMed	Exclude	Irrelevant species/topic in title
A case of early recurrent immunoglobulin A nephropathy and T-cell-mediated rejection in a transplant patient with Wiskott-Aldrich syndrome	Yamaguchi K, Kitamura M, Kawaguchi Y, Hayashi K, Muta K, Nakazawa M, Matsuda T, Onita T, Nishikido M, Sakai H, Mukae H, Nishino T.	10.1007/s13730-021-00631-9	2022	PubMed	Exclude	Irrelevant species/topic in title
A case of erythema elevatum diutinum with pyoderma gangrenosum	Nose M, Kanno K, Komatsu M, Kobayashi T, Umekage K, Fujii M, Otsubo S, Ishida-Yamamoto A.	10.1111/ajd.13993	2023	PubMed	Exclude	Irrelevant species/topic in title
A case of facial nerve palsy in a pediatric patient associated with Covid-19	Iacono A, Pennisi E, Benincasa C, Marchetti F.	10.1186/s13052-022-01263-0	2022	PubMed	Exclude	Irrelevant species/topic in title
A case of glomerulonephritis caused by brucellosis	Parlak E.	10.1177/0049475520929505	2020	PubMed	Exclude	Case report, human species
A case of glucocorticoid-refractory IgA vasculitis with diffuse alveolar haemorrhage: A therapeutic strategy for aberrant immunoglobulin depletion	Hirokawa K, Sato S, Hiraoka E, Iwanami K.	10.1093/mrcr/rxae087	2025	PubMed	Exclude	Other scope mismatch at abstract or full text
A case of gross hematuria and IgA nephropathy flare-up following SARS-CoV-2 vaccination	Rahim SEG, Lin JT, Wang JC.	10.1016/j.kint.2021.04.024	2021	PubMed	Exclude	Irrelevant species/topic in title
A case of linear IgA bullous dermatosis localised on the genital area	Cao S, Zhou G, Yang B.	10.25259/IJDVL_321_2021	2023	PubMed	Exclude	Irrelevant species/topic in title
A case of linear IgA dermatosis successfully treated with tetracycline and niacinamide	Shan XF, Zhang FR, Tian HQ, Wang N, Zhou SJ, Wang GJ.	10.1111/ijd.12524	2016	PubMed	Exclude	Not original research (case report), not in wild mammal species
A case of linear IgA disease with IgA antibodies to type VII collagen demonstrated by immunofluorescence overlay antigen mapping	Kitayama S, Makino T, Hayashi M, Furukawa F, Torai R, Mizawa M, Ishii N, Hashimoto T, Shimizu T.	10.1684/ejd.2022.4312	2022	PubMed	Exclude	Irrelevant species/topic in title
A case of linear IgA/IgG bullous dermatosis with anti-laminin-332 autoantibodies	Izaki S, Mitsuya J, Okada T, Koga H, Hashimoto T, Terui T.	10.2340/00015555-1923	2015	PubMed	Exclude	Not original research (case report), not in wild mammal species
A case of lower leg skin rash and severe arthralgia	Yoshinaga K, Morikawa D, Deshpande GA, Hiraoka E.	10.1136/bcr-2015-210714	2015	PubMed	Exclude	Irrelevant species/topic in abstract
A case of lupus-like glomerulonephritis in an HIV patient with nephrotic range proteinuria, purpura, and elevated IgA level	Yang J, Seo MY, Kim KT, Lee JY, Kim SC, Kim MG, Jo SK, Cho WY, Kim HK, Won NH, Cha RH, Cho E.		2014	PubMed	Exclude	Title contains exclusion keyword: patient
A case of macro-TSH consisting of IgA-bound TSH	Fukushita M, Watanabe N, Yoshimura Noh J, Yoshihara A, Matsumoto M, Suzuki N, Yoshimura R, Sugino K, Ito K.	10.1507/endocrj.EJ21-0021	2021	PubMed	Exclude	Irrelevant species/topic in title
A case of mevalonate kinase deficiency, neonatal Sweet syndrome, and inflammatory bowel disease	Esfandiari N, Vandyke S, Porter HJ, Shea K, Morley K, Greene L.	10.1111/pde.15432	2024	PubMed	Exclude	IgA not mentioned in title
A case of mistaken identity: unilateral erythema elevatum diutinum associated with IgA paraproteinaemia	Thomas CL, Ffolkes L, Akhras V.	10.1111/ced.12622	2015	PubMed	Exclude	Not original research (case report), not in wild mammal species
A case of neonatal linear IgA bullous dermatosis with severe eye involvement	Romani L, Diociaiuti A, D'Argenio P, El Hachem M, Gargiullo L, Boldrini R, De Pità O, Petroni S, Zambruno G.	10.2340/00015555-2074	2015	PubMed	Exclude	Not original research (case report), not in wild mammal species
A case of netherton syndrome: successful treatment with omalizumab and pulse prednisolone and its effects on cytokines and immunoglobulin levels	Yalcin AD.	10.3109/08923973.2015.1115518	2016	PubMed	Exclude	IgA not mentioned in title
A case of neuron-derived neurotrophic factor-positive, syphilis-related membranous nephropathy that achieved spontaneous remission	Yoshida Y, Ueki K, Matsukuma Y, Tsuchimoto A, Ataka E, Okamoto H, Torisu K, Hara Y, Ikeda H, Kitazono T, Nakano T.	10.1007/s13730-024-00960-5	2025	PubMed	Exclude	Irrelevant species/topic in title
A case of non-lupus full-house nephropathy diagnosed by kidney biopsy but observed IgA nephropathy on second biopsy	Iwafuchi Y, Morioka T, Oyama Y, Narita I.	10.1007/s13730-024-00860-8	2024	PubMed	Exclude	Irrelevant species/topic in title
A case of pachyonychia congenita with unusual manifestations: an unusual type or a new syndrome?	Gönül M, Gül Ü, Kılıç A, Soylu S, Koçak O, Demiriz M.	10.1111/j.1365-4632.2012.05851.x	2015	PubMed	Exclude	Not original research (case report), not in wild mammal species
A case of paraneoplastic IgA nephropathy with glomerular capillary IgA and galactose-deficient IgA1 deposition	Isogai E, Iwazu Y, Akimoto T, Kuro-O M, Niki T, Nagata D.	10.1007/s13730-023-00807-5	2024	PubMed	Exclude	Irrelevant species/topic in title
A case of pathologically confirmed streptococcal infection-related IgA vasculitis with associated glomerulonephritis and leukocytoclastic cutaneous vasculitis	Inoue T, Takeuchi K, Ishikawa A, Terasaki M, Arai Y, Hatanaka S, Hirano Y, Miyazaki S, Hoashi T, Mii A, Saeki H, Sakai Y, Shimizu A.	10.1007/s13730-022-00684-4	2022	PubMed	Exclude	Irrelevant species/topic in title
A case of proliferative glomerulonephritis with immunoglobulin A1-lambda deposits successfully treated by chemotherapy	Kusunoki Y, Namba-Hamano T, Kakimoto T, Yamamoto S, Ikeda N, Wakabayashi K, Teramoto K, Takeji M.	10.1007/s13730-020-00480-y	2020	PubMed	Exclude	Not original research (case report), not in wild mammal species
A case of psoriasis with IgA nephropathy successfully treated with secukinumab	Kulaklı S, Akagün T.	10.1111/ijd.16903	2024	PubMed	Exclude	Irrelevant species/topic in title
A case of rapidly progressive IgA nephropathy after SARS-CoV-2 vaccination, successfully treated with cyclophosphamide	Masaki R, Mori A, Ouchi H, Tsukada H, Furuse S, Fujii A, Mise N.	10.1007/s13730-025-00993-4	2025	PubMed	Exclude	Irrelevant species/topic in title
A case of recalcitrant linear IgA bullous dermatosis: Successfully treated with rituximab	Kaya İslamoğlu ZG, Akyürek FT.	10.1111/dth.12911	2019	PubMed	Exclude	Not original research (case report), not in wild mammal species
A case of renal γ2 heavy-chain deposition disease accompanied by rapid progressive renal failure	Chen GT, Liao XH, Yan RY, Li Y, Zhang L.	10.1007/s11845-013-1004-0	2014	PubMed	Exclude	Irrelevant topic/species in title
A case of rosacea fulminans staining negative for LL-37	Sasaki H, Otsuka A, Iga N, Rerknimitr P, Nakajima S, Kaku Y, Sakurai T, Dainichi T, Kabashima K.	10.1684/ejd.2015.2671	2016	PubMed	Exclude	Human study.
A case of secondary IgA nephropathy accompanied by psoriasis treated with secukinumab	Ochi M, Toyama T, Ando M, Sato K, Kamikawa Y, Sagara A, Kitajima S, Hara A, Iwata Y, Sakai N, Shimizu M, Furuichi K, Hamaguchi Y, Kaneko S, Wada T.	10.1007/s13730-019-00393-5	2019	PubMed	Exclude	Irrelevant species/topic in title
A case of selective immunoglobulin A deficiency with anti-neutrophil cytoplasmic antibody-associated glomerulonephritis	Sugiyama M, Banno Y, Nozaki Y, Kinoshita K, Funauchi M.	10.1111/1756-185X.12157	2014	PubMed	Exclude	Irrelevant topic/species in title
A case of smoldering antineutrophil cytoplasmic antibody-associated vasculitis development during the course of primary Sjögren's syndrome	Iwafuchi Y, Morioka T, Oyama Y, Narita I.	10.1007/s13730-021-00663-1	2022	PubMed	Exclude	Irrelevant species/topic in title
A case of sporadic medullary cystic kidney disease type 1 (MCKD1) with kidney enlargement complicated by IgA nephropathy	Suzuki T, Iyoda M, Yamaguchi Y, Shibata T.	10.1111/pin.12292	2015	PubMed	Exclude	Irrelevant species/topic in title
A case of thrombotic microangiopathy of unknown aetiology, clinically presenting as an acute surgical abdomen	Stratford LMI, Nahoor I, Dos Santos K, Dos Santos AA.	10.1136/bcr-2019-230553	2019	PubMed	Exclude	Not original research (case report), not in wild mammal species
A case of ultraviolet B-induced linear IgA bullous dermatosis	Gong Y, Bi XL, Wang Y, Gu J.	10.4103/0378-6323.125537	2014	PubMed	Exclude	Irrelevant topic/species in title
A case of vancomycin-associated linear IgA bullous dermatosis and IgA antibodies to the α3 subunit of laminin-332	Zenke Y, Nakano T, Eto H, Koga H, Hashimoto T.	10.1111/bjd.12720	2014	PubMed	Exclude	Irrelevant topic/species in title
A case of vancomycin-induced linear IgA bullous dermatosis with circulating IgA antibodies to the NC16a domain of BP180	Tashima S, Konishi K, Koga H, Hashimoto T.	10.1111/ijd.12047	2014	PubMed	Exclude	Irrelevant topic/species in title
A case of vancomycin-induced linear IgA bullous dermatosis with toxic epidermal necrolysis-like symptoms: Palmoplantar eruptions as a possible risk marker	Adachi M, Adachi T, Yokota M, Ichimura C, Yoshida K, Ishii K, Ishiko A.	10.1111/1346-8138.16173	2021	PubMed	Exclude	Irrelevant species/topic in title
A case of vasculitis triggered by infective endocarditis in a patient undergoing maintenance hemodialysis: a case report	Park H, Lee M, Jeong JS.	10.1186/s12882-021-02647-w	2022	PubMed	Exclude	Irrelevant species/topic in title
A case presentation of an IgA nephropathy patient with Vogt-Koyanagi-Harada syndrome	Zhang Q, Fan X, Tian M, Han H.	10.1186/s12882-020-01938-y	2020	PubMed	Exclude	Irrelevant species/topic in title
A case report and literature review of IgA nephropathy presenting as nephrotic syndrome in polycythemia vera	Rajasekar R, Nandakumar R, Singhvi SP, Mathew GG, Jayaprakash V, Mythili K.	10.1007/s13730-024-00879-x	2024	PubMed	Exclude	Not original research (case report), not in wild mammal species
A case report and literature review on new-onset systemic lupus erythematosus leading to thrombocytopenia in a hemodialysis patient	Zhang Z, Lai Y, Liu X, Ye P, Kong Y, Xie C.	10.1097/MD.0000000000042820	2025	PubMed	Exclude	Not original research (case report), not in wild mammal species
A case report of Henoch-Schönlein purpura in the elderly complicated by multisystem involvement	Na S, Zhang L, Kou L, Xu J, Gang L.	10.1097/MD.0000000000041163	2025	PubMed	Exclude	Not original research (case report), not in wild mammal species
A case report of biclonal immunoglobulin D lambda/lambda multiple myeloma in patient with liver echinococcosis	Prce A, Dunđerović Ž, Mikulić I, Mikulić V, Ljubić K, Ćuk A, Bogut A, Petrović J, Volarić M, Čolak T, Raguž F.	10.11613/BM.2024.020801	2024	PubMed	Exclude	Not original research (case report), not in wild mammal species
A case report of disabling bone pain after long-term kidney transplantation	Myint TM, Vucak-Dzumhur M, Ebeling PR, Elder GJ.	10.1007/s00198-013-2425-3	2014	PubMed	Exclude	Irrelevant topic/species in title
A case report of immunoglobulin M nephropathy manifesting as crescentic glomerulonephritis and nephrotic syndrome in an adult	Park KS, Kang EW, Kie JH.	10.1186/s12882-019-1528-2	2019	PubMed	Exclude	Not original research (case report), not in wild mammal species
A case series on recurrent and persisting IgA vasculitis (Henoch Schonlein purpura) in children	Marro J, Williams C, Pain CE, Oni L.	10.1186/s12969-023-00872-1	2023	PubMed	Exclude	Irrelevant species/topic in title
A case-based review of IgA vasculitis complicated with gastrointestinal infections: insights from a norovirus-associated case in an adolescent	Konstantopoulou A, Tsoliakos I, Berikopoulou MM, Kiorsavva A, Theochari M, Drosatou P, Messaritaki A, Dimopoulou D.	10.1007/s00296-025-05876-6	2025	PubMed	Exclude	Irrelevant species/topic in title
A case-control study for comorbidity and laboratory factors associated with food-induced anaphylaxis	Magen E, Merzon E, Green I, Golan-Cohen A, Magen I, Vinker S, Israel A.	10.2500/aap.2024.45.230076	2024	PubMed	Exclude	IgA not mentioned in title
A challenging case of progressive enteritis	Sharain K, Patel P, Oxentenko AS.	10.1053/j.gastro.2014.11.037	2015	PubMed	Exclude	Not original research (case report), not in wild mammal species
A challenging diagnosis: crystal-storing histiocytosis in plasma cell myeloma	Lee JS, Im K, Park SN, Park HS, Kim JA, Choi Q, Kim SY, Cha CH, Oh HS, Kim IH, Lee DS.	10.1309/AJCPC7RWYPYG8UGY	2015	PubMed	Exclude	Human study.
A child with Henoch-Schonlein purpura secondary to a COVID-19 infection	AlGhoozi DA, AlKhayyat HM.	10.1136/bcr-2020-239910	2021	PubMed	Exclude	Irrelevant species/topic in title
A child with abdominal pain, arthralgia, palpable skin rash, hepatosplenomegaly, and pancytopenia: Answers	Sarkar S, Bose N, Dasgupta D, Akhter S, Sinha R.	10.1007/s00467-022-05750-8	2023	PubMed	Exclude	Irrelevant species/topic in title
A child with arthritis, skin rash, abdominal pain and nephritis: searching beyond Henoch-Schönlein purpura-Answers	Chotas W, Ilyas M, Tolaymat A.	10.1007/s00467-018-4009-0	2019	PubMed	Exclude	Irrelevant species/topic in abstract
A child with arthritis, skin rash, abdominal pain and nephritis: searching beyond Henoch-Schönlein purpura-Questions	Chotas W, Ilyas M, Tolaymat A.	10.1007/s00467-018-3997-0	2019	PubMed	Exclude	Irrelevant species/topic in abstract
A child with blistering skin lesions: a crown of jewels	Mohme S, Goebeler M, Hamm H.	10.1684/ejd.2021.4030	2021	PubMed	Exclude	Irrelevant species/topic in title
A child with genetic FN1 mutation in the absence of classic glomerulopathy with fibronectin deposits(GFND) findings on biopsy	Yang XQ, Shen T.	10.1186/s12882-022-02872-x	2022	PubMed	Exclude	IgA not mentioned in title
A child with polyarthritis and chronic lung disease: a case report of ataxia-telangiectasia	De Nardi L, Natale MF, Messia V, Tomà P, De Benedetti F, Insalaco A.	10.1186/s13052-023-01509-5	2023	PubMed	Exclude	Not original research (case report), not in wild mammal species
A chimeric adenovirus-vectored vaccine based on Beta spike and Delta RBD confers a broad-spectrum neutralization against Omicron-included SARS-CoV-2 variants	Hong W, Lei H, Peng D, Huang Y, He C, Yang J, Zhou Y, Liu J, Pan X, Que H, Alu A, Chen L, Ai J, Qin F, Wang B, Ao D, Zeng Z, Hao Y, Zhang Y, Huang X, Ye C, Fu M, He X, Bi Z, Han X, Luo M, Hu H, Cheng W, Dong H, Lei J, Chen L, Zhou X, Wang W, Lu G, Shen G, Yang L, Yang J, Li J, Wang Z, Song X, Sun Q, Lu S, Wang Y, Cheng P, Wei X.	10.1002/mco2.539	2024	PubMed	Exclude	Irrelevant species/topic in title
A chronic EBV infection causing persistent facial erythema multiforme and a retrospective literature review: A case report	Fenfang P, Hui G.	10.1097/MD.0000000000031865	2022	PubMed	Exclude	Not original research (case report), not in wild mammal species
A clinical and serological study of linear IgA bullous dermatosis without linear immunoglobulin deposition other than IgA at the basement membrane zone using direct immunofluorescence	Ohata C, Ishii N, Koga H, Nakama T.	10.1111/bjd.15232	2017	PubMed	Exclude	Irrelevant species/topic in abstract
A clinical approach to children with C3 glomerulopathy	Vivarelli M, van de Kar N, Labbadia R, Diomedi-Camassei F, Thurman JM.	10.1007/s00467-021-05088-7	2022	PubMed	Exclude	Irrelevant species/topic in title
A clinical study of the immunogenicity and protective potency of a live recombinant GamLPV vaccine for intranasal use for the prevention of whooping cough in adult volunteers	A.A., Lidzhieva, Alevtina A.; A.Y., Medkova, A. Yu; S.V., Kulikov, Sergey V.; L.N., Sinyashina, Lyudmila N.; R.A., Syundyukova, Rezida A.; A.P., Markov, Andrey P.; A.B., Verveda, Aleksey B.; N.E., Abaeva, Natalya E.; I.N., Chernyshova, Irina N.; M.V., Gavrilova, Marina V.	10.36233/0372-9311-585		Scopus	Exclude	Irrelevant species/topic in title
A clinical, histopathological and laboratory study of 19 consecutive Italian paediatric patients with chilblain-like lesions: lights and shadows on the relationship with COVID-19 infection	El Hachem M, Diociaiuti A, Concato C, Carsetti R, Carnevale C, Ciofi Degli Atti M, Giovannelli L, Latella E, Porzio O, Rossi S, Stracuzzi A, Zaffina S, Onetti Muda A, Zambruno G, Alaggio R.	10.1111/jdv.16682	2020	PubMed	Exclude	Irrelevant species/topic in title
A clinicopathological comparison between IgA nephropathy and Henoch-Schönlein purpura nephritis in children: use of the Oxford classification	Li X, Tang M, Yao X, Zhang N, Fan J, Zhou N, Sun Q, Chen Z, Meng Q, Lei L, Zhang H, Ling C, Hua L, Chen X, Liu X.	10.1007/s10157-019-01777-8	2019	PubMed	Exclude	Irrelevant species/topic in title
A clinicopathological study of renal biopsies from 288 elderly patients: analysis based on 4,185 cases	Yang F, Li B, Cui W, He C, Liu S, Guo Q, Wu M, Miao L, Luo P.	10.1007/s11255-014-0895-7	2015	PubMed	Exclude	Title contains exclusion keyword: patient
A closed 3D printed microfluidic device for automated growth and differentiation of cerebral organoids from single-cell suspension	Kandra M, Vanova T, Jongen VA, Pospíšil J, Novák J, Chochola V, Buryška T, Prokop Z, Hodný Z, Hampl A, Bohaciakova D, Jaros J.	10.1002/biot.202400240	2024	PubMed	Exclude	IgA not mentioned in title
A closer look: ultrastructural evaluation of high-risk progression IgA nephropathy	Terinte-Balcan G, Stefan G.	10.1080/01913123.2023.2256836	2023	PubMed	Exclude	Irrelevant species/topic in title
A cluster of type I interferon-regulated genes associates with disease activity and prognosis in patients with IgA nephropathy	Qu S, Gan T, Wang YN, Qi YY, Zhang YM, Berthier CC, Liu LJ, Shi SF, Lv JC, Zhang H, Zhou XJ.	10.1016/j.intimp.2024.111920	2024	PubMed	Exclude	Irrelevant species/topic in title
A combined digital microfluidic test for assessing infection and immunity status for viral disease in saliva	Sathishkumar N, Camacho Valenzuela JG, Le NH, Yong AKC, Rossotti MA, Dahmer J, Sklavounos AA, Plante M, Brassard D, Malic L, Moraitis AN, Biga R, El Idrissi I, Tanha J, Labrecque J, Veres T, Wheeler AR.	10.1039/d5lc00308c	2025	PubMed	Exclude	IgA not mentioned in title
A compact immunoassay platform based on a multicapillary glass plate	Xue S, Zeng H, Yang J, Nakajima H, Uchiyama K.	10.3390/s140509132	2014	PubMed	Exclude	Irrelevant topic/species in title
A comparative study of expression of Fc receptors in relation to the autoantibody-mediated immune response and neutrophil elastase expression in autoimmune blistering dermatoses	Gornowicz-Porowska J, Seraszek-Jaros A, Bowszyc-Dmochowska M, Kaczmarek E, Pietkiewicz P, Bartkiewicz P, Dmochowski M.	10.5114/pjp.2017.69686	2017	PubMed	Exclude	Irrelevant species/topic in title
A comparative study of the effects of intra and extra circumoral exercise for older people on oral health at nursing homes: a non-equivalent trial	Nam M, Uhm D.	10.1111/jan.12982	2016	PubMed	Exclude	Irrelevant species/topic in abstract
A comparison of B cell subsets in primary immune deficiencies that progress with antibody deficiency and age-matched healthy children	Celiksoy MH, Yildiran A.	10.1016/j.aller.2015.11.003	2016	PubMed	Exclude	Irrelevant species/topic in title
A comparison of EBV serology and serum cell-free DNA as screening tools for nasopharyngeal cancer: Results of the Singapore NPC screening cohort	Tay JK, Siow CH, Goh HL, Lim CM, Hsu PP, Chan SH, Loh KS.	10.1002/ijc.32774	2020	PubMed	Exclude	Irrelevant species/topic in abstract
A comparison of anti-HER2 IgA and IgG1 in vivo efficacy is facilitated by high N-glycan sialylation of the IgA	Rouwendal GJ, van der Lee MM, Meyer S, Reiding KR, Schouten J, de Roo G, Egging DF, Leusen JH, Boross P, Wuhrer M, Verheijden GF, Dokter WH, Timmers M, Ubink R.	10.1080/19420862.2015.1102812	2016	PubMed	Exclude	Irrelevant species/topic in abstract
A comparison of salivary IgA in children with Down syndrome and their family members	Balaji K, Milne TJ, Drummond BK, Cullinan MP, Coates DE.	10.1016/j.archoralbio.2016.03.005	2016	PubMed	Exclude	Irrelevant species/topic in title
A comparison of seasonal variations in rotavirus antibodies in the breast milk of Swedish and Bangladeshi mothers	Novak D, Svennerholm AM.	10.1111/apa.12841	2015	PubMed	Exclude	Irrelevant species/topic in abstract
A comparison of the clinical efficacy of tonsillectomy with steroid pulse therapy and tonsillectomy therapy alone for patients with immunoglobulin A nephropathy: a retrospective observational study	Sato R, Wakisaka R, Komatsuda H, Yamaki H, Ohara K, Kumai T, Kishibe K, Nakagawa N, Hayashi T, Takahara M.	10.1007/s10157-024-02527-1	2024	PubMed	Exclude	Irrelevant species/topic in title
A comparison of the effectiveness of cyclophosphamide, leflunomide, corticosteroids, or conservative management alone in patients with IgA nephropathy: a retrospective observational study	Chen S, Yin Q, Ren S, Zhong X, Wang W, Li G, Wang L.	10.1038/s41598-018-31727-5	2018	PubMed	Exclude	Irrelevant species/topic in title
A comparison study of clinician-rated atopic dermatitis outcome measures for intermediate- to dark-skinned patients	Zhao CY, Hao EY, Oh DD, Daniel BS, Martin LK, Su JC, Rodrigues M, Murrell DF.	10.1111/bjd.15271	2017	PubMed	Exclude	Irrelevant species/topic in title
A comprehensive analysis of candidate genes and pathways in pancreatic cancer	Liu J, Li J, Li H, Li A, Liu B, Han L.	10.1007/s13277-014-2787-y	2015	PubMed	Exclude	IgA not mentioned in title
A comprehensive evaluation of exposure-response relationships in clinical trials: application to support guselkumab dose selection for patients with psoriasis	Hu C, Yao Z, Chen Y, Randazzo B, Zhang L, Xu Z, Sharma A, Zhou H.	10.1007/s10928-018-9581-1	2018	PubMed	Exclude	Irrelevant species/topic in title
A comprehensive review of dermatomyositis treatments - from rediscovered classics to promising horizons	Sevim E, Kobrin D, Casal-Dominguez M, Pinal-Fernandez I.	10.1080/1744666X.2023.2270737	2024	PubMed	Exclude	IgA not mentioned in title
A comprehensive understanding of the gut mucosal immune system in allergic inflammation	Tokuhara D, Kurashima Y, Kamioka M, Nakayama T, Ernst P, Kiyono H.	10.1016/j.alit.2018.09.004	2019	PubMed	Exclude	Not original research (review), not in wild mammal species
A comprehensive, longitudinal analysis of humoral responses specific to four recombinant antigens of SARS-CoV-2 in severe and non-severe COVID-19 patients	Chen Y, Tong X, Li Y, Gu B, Yan J, Liu Y, Shen H, Huang R, Wu C.	10.1371/journal.ppat.1008796	2020	PubMed	Exclude	Irrelevant species/topic in title
A compromised specific humoral immune response against the SARS-CoV-2 receptor-binding domain is related to viral persistence and periodic shedding in the gastrointestinal tract	Hu F, Chen F, Ou Z, Fan Q, Tan X, Wang Y, Pan Y, Ke B, Li L, Guan Y, Mo X, Wang J, Wang J, Luo C, Wen X, Li M, Ren P, Ke C, Li J, Lei C, Tang X, Li F.	10.1038/s41423-020-00550-2	2020	PubMed	Exclude	Irrelevant species/topic in title
A computational model of flow and species transport in the mesangium	Hunt SE, Dorfman KD, Segal Y, Barocas VH.	10.1152/ajprenal.00182.2015	2016	PubMed	Exclude	Irrelevant species/topic in abstract
A critical role of T follicular helper cells in human mucosal anti-influenza response that can be enhanced by immunological adjuvant CpG-DNA	Aljurayyan AN, Sharma R, Upile N, Beer H, Vaughan C, Xie C, Achar P, Ahmed MS, McNamara PS, Gordon SB, Zhang Q.	10.1016/j.antiviral.2016.05.021	2016	PubMed	Exclude	Irrelevant species/topic in title
A cross-reactive human IgA monoclonal antibody blocks SARS-CoV-2 spike-ACE2 interaction	Ejemel M, Li Q, Hou S, Schiller ZA, Tree JA, Wallace A, Amcheslavsky A, Kurt Yilmaz N, Buttigieg KR, Elmore MJ, Godwin K, Coombes N, Toomey JR, Schneider R, Ramchetty AS, Close BJ, Chen DY, Conway HL, Saeed M, Ganesa C, Carroll MW, Cavacini LA, Klempner MS, Schiffer CA, Wang Y.	10.1038/s41467-020-18058-8	2020	PubMed	Exclude	Irrelevant species/topic in title
A cross-sectional analysis of clinicopathologic similarities and differences between Henoch-Schönlein purpura nephritis and IgA nephropathy	Sugiyama M, Wada Y, Kanazawa N, Tachibana S, Suzuki T, Matsumoto K, Iyoda M, Honda H, Shibata T.	10.1371/journal.pone.0232194	2020	PubMed	Exclude	Irrelevant species/topic in title
A cross-sectional observational study of patients with sicca with salivary autoantibodies defines a potential new phenotype of Sjögren's disease	Tsaliki M, Cavett J, Kurien BT, Bruxvoort C, Lewis VM, Ice JA, Dave D, Khosravani S, Grundahl K, Lessard CJ, Rasmussen A, Sivils KL, Farris AD, Koelsch KA, Scofield RH.	10.1016/j.ard.2025.03.012	2025	PubMed	Exclude	Irrelevant species/topic in abstract
A cross-sectional study in patients with IgA nephropathy of correlations between clinical data and pathological findings at the time of renal biopsy: a Japanese prospective cohort study	Kamano C, Shimizu A, Joh K, Hashiguchi A, Hisano S, Katafuchi R, Kawamura T; Japan IgA nephropathy prospective cohort Study Group.	10.1007/s10157-021-02022-x	2021	PubMed	Exclude	Irrelevant species/topic in title
A cross-sectional study of antibodies to ubiquitin proteasome system in different glomerulopathies	Chebotareva N, Cao V, Vinogradov A, Alentov I, Sergeeva N, Kononikhin A, Moiseev S.	10.5414/CN110897	2023	PubMed	Exclude	Irrelevant species/topic in abstract
A cross-sectional study on the relationship between hematological data and quantitative morphological indices from kidney biopsies in different glomerular diseases	Nigro M, Viggiano D, Ragone V, Trabace T, di Palma A, Rossini M, Capasso G, Gesualdo L, Gigliotti G.	10.1186/s12882-018-0846-0	2018	PubMed	Exclude	Irrelevant species/topic in abstract
A cross-sectional study to assess variability in knee frontal plane movement during single leg squat in patients with anterior cruciate ligament injury	Fukuda W, Kawamura K, Yokoyama S, Kataoka Y, Ikeno Y, Chikaishi N, Gomi N.	10.1016/j.jbmt.2021.07.016	2021	PubMed	Exclude	Irrelevant species/topic in title
A dataset for the analysis of antibody response to glycan alpha-Gal in individuals with immune-mediated disorders	de la Fuente J, Urra JM, Contreras M, Pacheco I, Ferreras-Colino E, Doncel-Pérez E, Fernández de Mera IG, Villar M, Cabrera CM, Gómez Hernando C, Vargas Baquero E, Blanco García J, Rodríguez Gómez J, Velayos Galán A, Feo Brito F, Gómez Torrijos E, Cabezas-Cruz A, Gortázar C.	10.12688/f1000research.27495.2	2020	PubMed	Exclude	Irrelevant species/topic in title (human immunology)
A delayed diagnosis of late-onset pulmonary hemorrhage in a toddler with Henoch-Schönlein purpura after regression of skin rash: A case report and literature review	Duan H, Hua Y, Zhou K, Li Y, Wang C.	10.1097/MD.0000000000023025	2020	PubMed	Exclude	Not original research (case report), not in wild mammal species
A descriptive study of plasma cell dyscrasias in Egyptian population	Kassem NM, El Zawam H, Kassem HA, El Nahas T, El Husseiny NM, El Azeeim HA.	10.1016/j.jnci.2013.09.002	2014	PubMed	Exclude	Irrelevant topic/species in title
A detailed analysis of the distribution, morphology, and histopathology of complex purpura in hospitalized patients: A case series of 68 patients	Gehlhausen JR, Wetter DA, Nelson C, Ramachandran S, McNiff JM, Ko CJ.	10.1016/j.jaad.2020.04.149	2021	PubMed	Exclude	Irrelevant species/topic in title
A diagnostic method for herpes simplex keratitis by simultaneous measurement of viral DNA and virus-specific secretory IgA in tears: an evaluation	Shoji J, Sakimoto T, Inada N, Kamei Y, Matsubara M, Takamura E, Sawa M.	10.1007/s10384-016-0448-y	2016	PubMed	Exclude	Irrelevant species/topic in abstract
A difficult diagnosis of coeliac disease: Repeat duodenal histology increases diagnostic yield in patients with concomitant causes of villous atrophy	Morreale GC, Montalbano LM, Cappello M, Sinagra E, Rizzo A, Carroccio A.	10.1016/j.ajg.2017.09.011	2017	PubMed	Exclude	Irrelevant species/topic in title
A digest from evidence-based clinical practice guideline for IgA nephropathy 2020	Suzuki H, Kikuchi M, Koike K, Komatsu H, Matsuzaki K, Takahashi K, Ichikawa D, Okabe M, Obata Y, Katafuchi R, Kihara M, Kohatsu K, Sasaki T, Shimizu A, Nakanishi K, Fukuda A, Miyazaki Y, Muto M, Yanagawa H, Suzuki Y, Fujimoto S, Furuichi K, Okada H, Narita I; Committee of Clinical Practical Guideline for IgA Nephropathy 2020.	10.1007/s10157-021-02095-8	2021	PubMed	Exclude	Irrelevant species/topic in title
A dirty cause of vancomycin-mediated Henoch-Schonlein purpura: oxygen tubing is not a foley	Shah NH, Kline KP, Shukla MK.	10.1136/bcr-2017-219988	2017	PubMed	Exclude	Not original research (case report), not in wild mammal species
A disease-modifying approach to the treatment of IgA nephropathy targeting mucosal IgA synthesis and beyond	Coppo R.	10.1016/j.kint.2022.10.019	2023	PubMed	Exclude	Irrelevant species/topic in title
A disease-targeted picture book for children with Henoch-Schonlein purpura nephritis: A quasi-experimental study	Tang Y, Chen W, Li J, Deng Y, Liu S, Zhou X, Xie J, Zhan C, Li X.	10.1111/jorc.12451	2023	PubMed	Exclude	Irrelevant species/topic in title
A distinct immunophenotype in children carrying the Blautia enterotype: The Generation R study	Grosserichter-Wagener C, Looman KIM, Beth SA, Radjabzadeh D, Gill PA, Smit KN, Duijts L, Kiefte-de Jong JC, Kraaij R, Moll HA, van Zelm MC.	10.1016/j.clim.2025.110426	2025	PubMed	Exclude	Irrelevant species/topic in title
A disturbed balance between blood complement protective factors (FH, ApoE) and common pathway effectors (C5a, TCC) in acute COVID-19 and during convalesce	Laudanski K, Okeke T, Siddiq K, Hajj J, Restrepo M, Gullipalli D, Song WC.	10.1038/s41598-022-17011-7	2022	PubMed	Exclude	IgA not mentioned in title
A double-blind, placebo-controlled evaluation of orally administered heat-killed Enterococcus faecalis FK-23 preparation in atopic dogs	Osumi T, Shimada T, Sakaguchi M, Tsujimoto H.	10.1111/vde.12725	2019	PubMed	Exclude	Irrelevant species/topic in title
A double-blind, randomized controlled trial to evaluate the safety and immunogenicity of an intranasally administered trivalent inactivated influenza vaccine with the adjuvant LTh(αK): A phase II study	Pan SC, Hsu WT, Lee WS, Wang NC, Chen TJ, Liu MC, Pai HC, Hsu YS, Chang M, Hsieh SM.	10.1016/j.vaccine.2019.11.047	2020	PubMed	Exclude	Irrelevant species/topic in abstract
A fast and efficient liquid chromatography-tandem mass spectrometry method for measuring l- and d-amino acids in the urine of patients with immunoglobulin A nephropathy	Zha Z, Wang R, Wang Q, Chen F, Ye Z, Li Y.	10.1002/bmc.5866	2024	PubMed	Exclude	Irrelevant species/topic in title
A first case report of pulmonary hyalinizing granuloma associated with immunoglobulin A nephropathy	Ahn JH, Kim JS, Choi JH, Chung JH.	10.1097/MD.0000000000009088	2017	PubMed	Exclude	Not original research (case report), not in wild mammal species
A first in human clinical trial assessing the safety and immunogenicity of transcutaneously delivered enterotoxigenic Escherichia coli fimbrial tip adhesin with heat-labile enterotoxin with mutation R192G	Riddle MS, Maciel M Jr, Porter CK, Poole ST, Gutierrez RL, Gormley R, Laird RM, Sebeny PJ, Dori KE, Greenleaf ME, Hoq F, Turiansky GW, Jarell A, Hawk D, Tribble D, Savarino SJ.	10.1016/j.vaccine.2020.09.025	2020	PubMed	Exclude	Irrelevant species/topic in title
A first-in-human, randomized study of the safety, pharmacokinetics and pharmacodynamics of povetacicept, an enhanced dual BAFF/APRIL antagonist, in healthy adults	Davies R, Peng SL, Lickliter J, McLendon K, Enstrom A, Chunyk AG, Blanchfield L, Wang N, Blair T, Thomas HM, Smith A, Dillon SR.	10.1111/cts.70055	2024	PubMed	Exclude	Irrelevant species/topic in title
A flavonoid rich standardized extract of Glycyrrhiza glabra protects intestinal epithelial barrier function and regulates the tight-junction proteins expression	Murugan SK, Bethapudi B, Raghunandhakumar S, Purusothaman D, Nithyanantham M, Mundkinajeddu D, Talkad MS.	10.1186/s12906-021-03500-1	2022	PubMed	Exclude	IgA not mentioned in title
A framework for understanding Kawasaki disease pathogenesis	Lo MS.	10.1016/j.clim.2020.108385	2020	PubMed	Exclude	Not original research (review), not in wild mammal species
A functional SNP associated with atopic dermatitis controls cell type-specific methylation of the VSTM1 gene locus	Kumar D, Puan KJ, Andiappan AK, Lee B, Westerlaken GH, Haase D, Melchiotti R, Li Z, Yusof N, Lum J, Koh G, Foo S, Yeong J, Alves AC, Pekkanen J, Sun LD, Irwanto A, Fairfax BP, Naranbhai V, Common JE, Tang M, Chuang CK, Jarvelin MR, Knight JC, Zhang X, Chew FT, Prabhakar S, Jianjun L, Wang Y, Zolezzi F, Poidinger M, Lane EB, Meyaard L, Rötzschke O.	10.1186/s13073-017-0404-6	2017	PubMed	Exclude	IgA not mentioned in title
A functional variant in NEPH3 gene confers high risk of renal failure in primary hematuric glomerulopathies. Evidence for predisposition to microalbuminuria in the general population	Voskarides K, Stefanou C, Pieri M, Demosthenous P, Felekkis K, Arsali M, Athanasiou Y, Xydakis D, Stylianou K, Daphnis E, Goulielmos G, Loizou P, Savige J, Höhne M, Völker LA, Benzing T, Maxwell PH, Gale DP, Gorski M, Böger C, Kollerits B, Kronenberg F, Paulweber B, Zavros M, Pierides A, Deltas C.	10.1371/journal.pone.0174274	2017	PubMed	Exclude	IgA not mentioned in title
A genome-wide association study suggests the HLA Class II region as the major susceptibility locus for IgA vasculitis	López-Mejías R, Carmona FD, Castañeda S, Genre F, Remuzgo-Martínez S, Sevilla-Perez B, Ortego-Centeno N, Llorca J, Ubilla B, Mijares V, Pina T, Miranda-Filloy JA, Navas Parejo A, de Argila D, Aragües M, Rubio E, Luque ML, Blanco-Madrigal JM, Galíndez-Aguirregoikoa E, Jayne D, Blanco R, Martín J, González-Gay MA.	10.1038/s41598-017-03915-2	2017	PubMed	Exclude	Irrelevant species/topic in title
A genomic analysis of Mycobacterium immunogenum strain CD11_6 and its potential role in the activation of T cells against Mycobacterium tuberculosis	Kaur G, Chander AM, Kaur G, Maurya SK, Nadeem S, Kochhar R, Bhadada SK, Agrewala JN, Mayilraj S.	10.1186/s12866-019-1421-y	2019	PubMed	Exclude	IgA not mentioned in title
A girl with Henoch Schönlein purpura associated with acute rheumatic fever and review of literature	Aypar E, Demirtaş D, Aykan HH, Kara-Eroğlu F, Düzova A.	10.24953/turkjped.2018.05.017	2018	PubMed	Exclude	Irrelevant species/topic in abstract
A glimpse of antimicrobial resistance gene diversity in kefir and yoghurt	Tóth AG, Csabai I, Maróti G, Jerzsele Á, Dubecz A, Patai ÁV, Judge MF, Nagy SÁ, Makrai L, Bányai K, Szita G, Solymosi N.	10.1038/s41598-020-80444-5	2020	PubMed	Exclude	IgA not mentioned in title
A global antiB cell strategy combining obinutuzumab and daratumumab in severe pediatric nephrotic syndrome	Dossier C, Prim B, Moreau C, Kwon T, Maisin A, Nathanson S, De Gennes C, Barsotti K, Bourrassi A, Hogan J, Deschênes G.	10.1007/s00467-020-04811-0	2021	PubMed	Exclude	IgA not mentioned in title
A global neuronopathic gaucher disease registry (GARDIAN): a patient-led initiative	Collin-Histed T, Stoodley M, Beusterien K, Elstein D, Jaffe DH, Revel-Vilk S, Davies EH; International Gaucher Alliance (IGA).	10.1186/s13023-023-02828-w	2023	PubMed	Exclude	Irrelevant species/topic in title
A good response to glucocorticoid for Henoch-Schönlein purpura with abdominal pain and gastrointestinal bleeding in an adult: A CARE case report	Yi F, Bai Z, Li Y, Xu X, Guo X, Qi X.	10.1097/MD.0000000000018602	2020	PubMed	Exclude	Not original research (case report), not in wild mammal species
A grading system that predicts the risk of dialysis induction in IgA nephropathy patients based on the combination of the clinical and histological severity	Okonogi H, Kawamura T, Joh K, Koike K, Miyazaki Y, Ogura M, Tsuboi N, Hirano K, Matsushima M, Yokoo T, Horikoshi S, Suzuki Y, Yasuda T, Shirai S, Shibata T, Hattori M, Akioka Y, Katafuchi R, Hashiguchi A, Hisano S, Shimizu A, Kimura K, Maruyama S, Matsuo S, Tomino Y; Special IgA Nephropathy Study Group.	10.1007/s10157-018-1657-0	2019	PubMed	Exclude	Irrelevant species/topic in title
A group B Streptococcus alpha-like protein subunit vaccine induces functionally active antibodies in humans targeting homotypic and heterotypic strains	Pawlowski A, Lannergård J, Gonzalez-Miro M, Cao D, Larsson S, Persson JJ, Kitson G, Darsley M, Rom AL, Hedegaard M, Fischer PB, Johansson-Lindbom B.	10.1016/j.xcrm.2022.100511	2022	PubMed	Exclude	Irrelevant species/topic in title
A high TP53 mutation burden is a strong predictor of primary refractory mantle cell lymphoma	Obr A, Klener P, Furst T, Kriegova E, Zemanova Z, Urbankova H, Jirkuvova A, Petrackova A, Malarikova D, Forsterova K, Cudova B, Sedlarikova L, Berkova A, Kasalova N, Papajik T, Trneny M.	10.1111/bjh.17063	2020	PubMed	Exclude	Irrelevant species/topic in abstract
A high number of multidrug-resistant and predominant genetically related cluster of Shigella flexneri strains isolated over 34 years in Brazil	Gonzales JC, Seribelli AA, Gomes CN, Dos Prazeres Rodrigues D, Campioni F, Passaglia J, da Silva P, Falcão JP.	10.1007/s42770-020-00332-y	2020	PubMed	Exclude	Irrelevant species/topic in abstract
A high value of fibrinogen in immunoglobulin A nephropathy patients is associated with a worse renal tubular atrophy/interstitial fibrosis score	Tu M, Hu S, Lou Z.	10.1002/jcla.24120	2022	PubMed	Exclude	Irrelevant species/topic in title
A higher frequency of CD4(+)CXCR5(+) T follicular helper cells in patients with newly diagnosed Henoch-Schönlein purpura nephritis	Zhang Z, Zhao S, Zhang L, Crew R, Zhang N, Sun X, Jiang Y.	10.1016/j.intimp.2015.12.037	2016	PubMed	Exclude	Irrelevant species/topic in abstract
A higher frequency of CD4⁺CXCR5⁺ T follicular helper cells in patients with newly diagnosed IgA nephropathy	Zhang L, Wang Y, Shi X, Zou H, Jiang Y.	10.1016/j.imlet.2013.12.004	2014	PubMed	Exclude	Title contains exclusion keyword: patient
A highly diverse set of novel immunoglobulin-like transcript (NILT) genes in zebrafish indicates a wide range of functions with complex relationships to mammalian receptors	D.J., Wcisel, Dustin J.; A., Dornburg, Alex; S.C., McConnell, Sean C.; K.M., Hernandez, Kyle M.; J., Andrade, Jorge; J.L.O., de Jong, Jill L.O.; G.W., Litman, Gary W.; J.A., Yoder, Jeffrey A.	10.1007/s00251-022-01270-9		Scopus	Exclude	Irrelevant species/topic in title
A highly specific and sensitive serological assay detects SARS-CoV-2 antibody levels in COVID-19 patients that correlate with neutralization	Peterhoff D, Glück V, Vogel M, Schuster P, Schütz A, Neubert P, Albert V, Frisch S, Kiessling M, Pervan P, Werner M, Ritter N, Babl L, Deichner M, Hanses F, Lubnow M, Müller T, Lunz D, Hitzenbichler F, Audebert F, Hähnel V, Offner R, Müller M, Schmid S, Burkhardt R, Glück T, Koller M, Niller HH, Graf B, Salzberger B, Wenzel JJ, Jantsch J, Gessner A, Schmidt B, Wagner R.	10.1007/s15010-020-01503-7	2021	PubMed	Exclude	Irrelevant species/topic in title
A highly-safe live auxotrophic vaccine protecting against disease caused by non-typhoidal Salmonella Typhimurium in mice	García P, Moscoso M, Fuentes-Valverde V, Rodicio MR, Herrera-León S, Bou G.	10.1016/j.jmii.2022.10.002	2023	PubMed	Exclude	Irrelevant species/topic in title
A hitchhiker's guide to mucosal and systemic immunity	Szoka FC Jr.	10.1126/scitranslmed.adc8697	2022	PubMed	Exclude	IgA not mentioned in title
A horse in the land of zebras: A case of minimal change disease after celecoxib exposure	Shimonov D.","Salvatore S.","Shingarev R.A.	10.1681/asn.2019010076		Embase	Exclude	Irrelevant species/topic in title
A horse or a zebra? Unusual manifestations of common cutaneous infections in primary immunodeficiency pediatric patients	A., Ollech, Ayelet; A.J., Simon, Amos J.; A., Lev, Atar; T., Stauber, Tali; G., Sherman, Gilad; M., Solomon, Michal; A., Barzilai, Aviv; R.R.A., Somech, Raz R.A.; S., Greenberger, Shoshana	10.3389/fped.2023.1103726		Scopus	Exclude	Irrelevant species/topic in title
A human IgM enriched immunoglobulin preparation, Pentaglobin, reverses autoimmune diabetes without immune suppression in NOD mice	Wilson CS, Hoopes EM, Falk AC, Moore DJ.	10.1038/s41598-022-15676-8	2022	PubMed	Exclude	Irrelevant species/topic in title
A lack of KDIGO guidelines for adolescents and young adults with IgA nephropathy	Dixon A, Blanchette E, Kendrick J.	10.1007/s00467-023-06027-4	2024	PubMed	Exclude	Irrelevant species/topic in title
A large single-center cohort of bare lymphocyte syndrome: Immunological and genetic features in Turkey	Ünsal H, Caka C, Bildik HN, Esenboğa S, Kupesiz A, Kuşkonmaz B, Cetinkaya DU, van der Burg M, Tezcan İ, Çağdaş D.	10.1111/sji.13335	2024	PubMed	Exclude	IgA not mentioned in title
A large, international study on post-transplant glomerular diseases: the TANGO project	Uffing A, Pérez-Sáez MJ, La Manna G, Comai G, Fischman C, Farouk S, Manfro RC, Bauer AC, Lichtenfels B, Mansur JB, Tedesco-Silva H, Kirsztajn GM, Manonelles A, Bestard O, Riella MC, Hokazono SR, Arias-Cabrales C, David-Neto E, Ventura CG, Akalin E, Mohammed O, Khankin EV, Safa K, Malvezzi P, O'Shaughnessy MM, Cheng XS, Cravedi P, Riella LV.	10.1186/s12882-018-1025-z	2018	PubMed	Exclude	IgA not mentioned in title
A lateral flow immunoassay test performance in SARS-CoV-2 seroprevalence surveys: a validation study among healthcare workers	Garlantézec R, Heslan C, Tadie E, Tattevin P, Thibault V, Paris C.	10.1080/22221751.2020.1852893	2020	PubMed	Exclude	Irrelevant species/topic in abstract
A lesson from kidney transplantation among identical twins: Case report and literature review	Rao Z, Huang Z, Song T, Lin T.	10.1016/j.trim.2015.07.004	2015	PubMed	Exclude	Not original research (case report), not in wild mammal species
A lipid/DNA adjuvant-inactivated influenza virus vaccine protects rhesus macaques from uncontrolled virus replication afer heterosubtypic influenza a virus challenge	T.D., Carroll, Timothy D.; S., Jegaskanda, Sinthujan; S.R., Matzinger, Shannon R.; L., Fritts, Linda; M.B., McChesney, Michael B.; S.J., Kent, Stephen J.; J., Fairman, Jeff; C.J., Miller, Christopher J.	10.1093/infdis/jiy238		Scopus	Exclude	Irrelevant species/topic in title
A live attenuated Salmonella Enteritidis secreting detoxified heat labile toxin enhances mucosal immunity and confers protection against wild-type challenge in chickens	Lalsiamthara J, Kamble NM, Lee JH.	10.1186/s13567-016-0348-7	2016	PubMed	Exclude	Irrelevant species/topic in title
A live attenuated influenza B virus vaccine expressing RBD elicits protective immunity against SARS-CoV-2 in mice	Wang Z, Sun W, Li D, Sun Y, Zhu M, Wang W, Zhang Y, Li E, Yan F, Wang T, Feng N, Yang S, Xia X, Gao Y.	10.1016/j.virusres.2024.199378	2024	PubMed	Exclude	Irrelevant species/topic in title
A longitudinal study of convalescent plasma (CCP) donors and correlation of ABO group, initial neutralizing antibodies (nAb), and body mass index (BMI) with nAb and anti-nucleocapsid (NP) SARS-CoV-2 antibody kinetics: Proposals for better quality of CCP collections	Wendel S, Fontão-Wendel R, Fachini R, Candelaria G, Scuracchio P, Achkar R, Brito M, Reis LF, Camargo A, Amano M, Machado R, Araujo D, Soares C, Durigon E.	10.1111/trf.16323	2021	PubMed	Exclude	IgA not mentioned in title
A longitudinal study of human milk composition in the second year postpartum: implications for human milk banking	Perrin MT, Fogleman AD, Newburg DS, Allen JC.	10.1111/mcn.12239	2017	PubMed	Exclude	Irrelevant species/topic in title
A machine learning tool for early identification of celiac disease autoimmunity	Dreyfuss M, Getz B, Lebwohl B, Ramni O, Underberger D, Ber TI, Steinberg-Koch S, Jenudi Y, Gazit S, Patalon T, Chodick G, Shoenfeld Y, Ben-Tov A.	10.1038/s41598-024-80817-0	2024	PubMed	Exclude	Irrelevant species/topic in title
A man with immunoglobulin A nephropathy complicated by infection-related glomerulonephritis with glomerular depositions of nephritis-associated plasmin receptor	Onishi A, Mizumoto A, Mitsumoto K, Katsunuma R, Shingu T, Oda T, Uzu T.	10.1007/s13730-021-00597-8	2021	PubMed	Exclude	Irrelevant species/topic in title
A meta-analysis of effects and safety of Tripterygium wilfordii polyglycoside in the treatment of IgA nephropathy	Wang RX, Liao BQ, Chen W, Zhang YM, Tang XH, Xie FH.	10.26355/eurrev_202212_30547	2022	PubMed	Exclude	Irrelevant species/topic in title
A meta-analysis of the diagnostic accuracy of dengue virus-specific IgA antibody-based tests for detection of dengue infection	Alagarasu K, Walimbe AM, Jadhav SM, Deoshatwar AR.	10.1017/S0950268815001922	2016	PubMed	Exclude	Irrelevant species/topic in abstract
A miRNA-Based Blood and Mucosal Approach for Detecting and Monitoring Celiac Disease	Bascuñán KA, Pérez-Bravo F, Gaudioso G, Vaira V, Roncoroni L, Elli L, Monguzzi E, Araya M.	10.1007/s10620-019-05966-z	2020	PubMed	Exclude	Irrelevant species/topic in title
A microarray analysis of urinary microRNAs in renal diseases	Konta T, Ichikawa K, Suzuki K, Kudo K, Satoh H, Kamei K, Nishidate E, Kubota I.	10.1007/s10157-013-0906-5	2014	PubMed	Exclude	Irrelevant topic/species in title
A mixed-method evaluation of the relationship between Oxford classification scores and longitudinal changes in proteinuria in patients with immunoglobulin A nephropathy	Xu RC, Guo JY, Cao T, Xu Y, Liao Y, Chen YN, Song HY, Chen XJ, Guan MJ, Tang F, Xiang Q, Chen XL, Wan QJ.	10.3389/fendo.2022.890900	2023	PubMed	Exclude	Irrelevant species/topic in title
A mixture model to assess the the immunogenicity of an oral rotavirus vaccine among healthy infants in Niger	Hitchings MDT, Cummings DAT, Grais RF, Isanaka S.	10.1016/j.vaccine.2020.10.079	2020	PubMed	Exclude	Irrelevant species/topic in title
A modified porous silicon microparticle potentiates protective systemic and mucosal immunity for SARS-CoV-2 subunit vaccine	Adam A, Shi Q, Wang B, Zou J, Mai J, Osman SR, Wu W, Xie X, Aguilar PV, Bao X, Shi PY, Shen H, Wang T.	10.1016/j.trsl.2022.06.004	2022	PubMed	Exclude	Irrelevant species/topic in title
A modified surgical method for the treatment of ONFH: quadratus femoris muscle pedicle bone grafting with preservation of the posterior superior retinacular artery	San C, Xu Y, Lee M, Pu L, Wang T, Shi X, Lu S, Cheng Q.	10.1186/s12893-022-01834-2	2022	PubMed	Exclude	IgA not mentioned in title
A monoclonal antibody targeting a large surface of the receptor binding motif shows pan-neutralizing SARS-CoV-2 activity	de Campos-Mata L, Trinité B, Modrego A, Tejedor Vaquero S, Pradenas E, Pons-Grífols A, Rodrigo Melero N, Carlero D, Marfil S, Santiago C, Raïch-Regué D, Bueno-Carrasco MT, Tarrés-Freixas F, Abancó F, Urrea V, Izquierdo-Useros N, Riveira-Muñoz E, Ballana E, Pérez M, Vergara-Alert J, Segalés J, Carolis C, Arranz R, Blanco J, Magri G.	10.1038/s41467-024-45171-9	2024	PubMed	Exclude	Irrelevant species/topic in title
A mouse protozoan boosts antigen-specific mucosal IgA responses in a specific lipid metabolism- and signaling-dependent manner	Kou Y, Zhang S, Chen J, Shen Y, Zhang Z, Huang H, Ma Y, Xiang Y, Liao L, Zhou J, Cheng W, Zhou Y, Yang H, Liu Z, Wei Y, Wang H, Wang Y.	10.1038/s41467-024-52336-z	2024	PubMed	Exclude	Irrelevant species/topic in title
A multi-center randomized controlled trial to investigate potential effects of exercise therapy on renal function stratified by renal disorders and renal pathology: beneficial or harmful effect in immunoglobulin a nephropathy	Kimura T, Washida N, Ohtsuki S, Sugita K, Hosoya K, Uchiyama K.	10.1007/s10157-024-02461-2	2024	PubMed	Exclude	Irrelevant species/topic in title
A multi-center retrospective cohort study defines the spectrum of kidney pathology in Coronavirus 2019 Disease (COVID-19)	May RM, Cassol C, Hannoudi A, Larsen CP, Lerma EV, Haun RS, Braga JR, Hassen SI, Wilson J, VanBeek C, Vankalakunti M, Barnum L, Walker PD, Bourne TD, Messias NC, Ambruzs JM, Boils CL, Sharma SS, Cossey LN, Baxi PV, Palmer M, Zuckerman JE, Walavalkar V, Urisman A, Gallan AJ, Al-Rabadi LF, Rodby R, Luyckx V, Espino G, Santhana-Krishnan S, Alper B, Lam SG, Hannoudi GN, Matthew D, Belz M, Singer G, K…	10.1016/j.kint.2021.07.015	2021	PubMed	Exclude	Irrelevant species/topic in title
A multi-objective flexible job-shop scheduling model based on fuzzy theory and immune genetic algorithm	D.L., Shi, D. L.; B.B., Zhang, B. B.; Y., Li, Y.	10.2507/IJSIMM19-1-CO1		Scopus	Exclude	Irrelevant species/topic in abstract
A multi-task deep sequential neural network for IgA nephropathy Oxford classification and prognosis prediction	Pan S, Fu Y, Jiang L, Liu J, Cai G, Li W, Liu W, Wang X, Yin Z, Hong Q, Wu J, Wang Y, Duan S, Chen J, Chen P, Xu M, Chen X.	10.1016/j.ijmedinf.2025.106052	2025	PubMed	Exclude	Irrelevant species/topic in title
A multicenter randomized controlled trial of tonsillectomy combined with steroid pulse therapy in patients with immunoglobulin A nephropathy	Kawamura T, Yoshimura M, Miyazaki Y, Okamoto H, Kimura K, Hirano K, Matsushima M, Utsunomiya Y, Ogura M, Yokoo T, Okonogi H, Ishii T, Hamaguchi A, Ueda H, Furusu A, Horikoshi S, Suzuki Y, Shibata T, Yasuda T, Shirai S, Imasawa T, Kanozawa K, Wada A, Yamaji I, Miura N, Imai H, Kasai K, Soma J, Fujimoto S, Matsuo S, Tomino Y; Special IgA Nephropathy Study Group.	10.1093/ndt/gfu020	2014	PubMed	Exclude	Title contains exclusion keyword: patient
A multicenter, prospective, observational study to determine association of mesangial C1q deposition with renal outcomes in IgA nephropathy	Tan L, Tang Y, Pei G, Zhong Z, Tan J, Zhou L, Wen D, Sheikh-Hamad D, Qin W.	10.1038/s41598-021-84715-7	2021	PubMed	Exclude	Irrelevant species/topic in title
A multicenter, randomized, split-face clinical trial evaluating the efficacy and safety of chromophore gel-assisted blue light phototherapy for the treatment of acne	Antoniou C, Dessinioti C, Sotiriadis D, Kalokasidis K, Kontochristopoulos G, Petridis A, Rigopoulos D, Vezina D, Nikolis A.	10.1111/ijd.13349	2016	PubMed	Exclude	Irrelevant species/topic in title
A multicentre prospective analysis of the incidence of pemphigoid diseases in Turkey	Durdu M, Bozca BC, Enli S, Yazıcı Özgen Z, Yaylı S, Aktan Ş, Mutlu D, Erturan I, Ayvaz Çelik HH, Melikoğlu M, Pala E, Gürsel Ürün Y, Harman M, Şavk E, Işık S, Duygulu Ş, İmren IG, Fettahlıoğlu Karaman B, Kaya Erdoğan H, Kılıç A, Özçelik S, Inan K, Yılmaz MA, Şanlı HE, Kalay Yıldızhan İ, Mülayim MK, Çiçek D, Demir B, Yasak Güner R, Baykal Selçuk L, Gündüz K, Daye M, Borlu M, Solak EO, Dizman D, Gü…	10.1111/ajd.13731	2021	PubMed	Exclude	IgA not mentioned in title
A multicentre, randomized, double-masked, parallel group, vehicle-controlled phase IIb study to evaluate the safety and efficacy of 1% and 3% topical minocycline gel in patients with papulopustular rosacea	Webster G, Draelos ZD, Graber E, Lee MS, Dhawan S, Salman M, Magrath GN.	10.1111/bjd.18857	2020	PubMed	Exclude	Irrelevant species/topic in title
A multiplex assay for detection of SHIV plasma and mucosal IgG and IgA	Parker IK, Price KA, Singletary T, Srinivasan P, Smith JM, Curtis KA.	10.1016/j.jim.2017.07.008	2017	PubMed	Exclude	Irrelevant species/topic in abstract
A multiplex chemiluminescent immunoassay for serological profiling of COVID-19-positive symptomatic and asymptomatic patients	Grossberg AN, Koza LA, Ledreux A, Prusmack C, Krishnamurthy HK, Jayaraman V, Granholm AC, Linseman DA.	10.1038/s41467-021-21040-7	2021	PubMed	Exclude	Irrelevant species/topic in title
A multivalent RSV vaccine based on the modified vaccinia Ankara vector shows moderate protection against disease caused by RSV in older adults in a phase 3 clinical study	Jordan E, Jenkins V, Silbernagl G, Chávez MPV, Schmidt D, Schnorfeil F, Schultz S, Chen L, Salgado F, Jacquet JM, Welte T, De Moerlooze L.	10.1016/j.vaccine.2024.126427	2024	PubMed	Exclude	Irrelevant species/topic in title
A muslim family with several members with celiac disease and other autoimmune disorders	Treister-Goltzman Y, Peleg R.	10.1007/s10903-013-9947-9	2015	PubMed	Exclude	Irrelevant species/topic in title
A narrative review of potential drug treatments for nephritis in children with IgA vasculitis (HSP)	Williams CEC, Lamond M, Marro J, Chetwynd AJ, Oni L.	10.1007/s10067-023-06781-8	2023	PubMed	Exclude	Irrelevant species/topic in title
A nasal omicron vaccine booster elicits potent neutralizing antibody response against emerging SARS-CoV-2 variants	Lam JY, Ng YY, Yuen CK, Wong WM, Yuen KY, Kok KH.	10.1080/22221751.2022.2053365	2022	PubMed	Exclude	Irrelevant species/topic in title
A nationwide survey of polycyclic aromatic hydrocarbons (PAHs) in household dust in China: spatial distribution, sources, and health risk assessment	Liu B, Yu X, Lv L, Dong W, Chen L, Wu W, Yu Y.	10.1007/s10653-023-01563-2	2023	PubMed	Exclude	IgA not mentioned in title
A native mitral valve mass beyond imagination	Alamri F, Eltayeb A, Hamad A, Alamri S, Alamri S, Kaidali W, Tashkandi L, Arbili L, Pergola V, Al Sergani H.	10.4081/monaldi.2023.2649	2023	PubMed	Exclude	IgA not mentioned in title
A negative fallout of COVID-19 lockdown in Italy: Life-threatening delay in the diagnosis of celiac disease	Catassi GN, Vallorani M, Cerioni F, Lionetti E, Catassi C.	10.1016/j.dld.2020.05.016	2020	PubMed	Exclude	Irrelevant species/topic in title
A new ELISA method for serological diagnosis of Legionella pneumophila: use of five purified proteins, FLA, MOMP, MIP, IP, and PILE, as diagnostic antigen	Sun H, Ma H, Liu L, Cao X, Yang Z.	10.7754/clin.lab.2014.140908	2015	PubMed	Exclude	Irrelevant species/topic in abstract
A new alternative: inhibiting complement activation in patients with IgA nephropathy	Floege J.	10.1016/j.kint.2023.10.012	2024	PubMed	Exclude	Irrelevant species/topic in title
A new double immunohistochemistry method to detect mucosal anti-transglutaminase IgA deposits in coeliac children	Trovato CM, Oliva S, Pietropaoli N, Pignataro MG, Berni S, Tancredi A, Cucchiara S, Giordano C, Montuori M.	10.1016/j.dld.2021.11.006	2022	PubMed	Exclude	Irrelevant species/topic in title
A new hope? Possibilities of therapeutic IgA antibodies in the treatment of inflammatory lung diseases	Bohländer F.	10.3389/fimmu.2023.1127339	2023	PubMed	Exclude	Not original research (review), not in wild mammal species
A new human challenge model for testing heat-stable toxin-based vaccine candidates for enterotoxigenic Escherichia coli diarrhea - dose optimization, clinical outcomes, and CD4+ T cell responses	Sakkestad ST, Steinsland H, Skrede S, Lillebø K, Skutlaberg DH, Guttormsen AB, Zavialov A, Paavilainen S, Søyland H, Sævik M, Heien AR, Tellevik MG, Barry E, Langeland N, Sommerfelt H, Hanevik K.	10.1371/journal.pntd.0007823	2019	PubMed	Exclude	Irrelevant species/topic in title
A new landscape of rabbit gut microbiota shaped by the infection of precocious parasites of Eimeria intestinalis	Li C, Liu X, Tao G, Wang Y, Wu S, Suo J, Lv Y, Yu F, Suo X.	10.1016/j.vetpar.2021.109579	2021	PubMed	Exclude	Not zoo and wildlife context
A new methodological approach to estimation of IgA1 and IgA2 content in human serum using recombinant IgA1 protease from Neisseria meningitidis	Zhigis LS, Kotel'nikova OV, Vikhrov AA, Zinchenko AA, Serova OV, Zueva VS, Razgulyaeva OA, Gordeeva EA, Melikhova TD, Nokel EA, Alliluev AP, Drozhzhina EY, Rumsh LD.	10.1007/s10529-015-1916-z	2015	PubMed	Exclude	Irrelevant species/topic in title
A new monoclonal antibody for detecting degalactosylated IgA1 as serum biomarker of IgA nephropathy	Coppo R.	10.1093/ndt/gfv234	2015	PubMed	Exclude	Irrelevant species/topic in title
A new multiplex SARS-CoV-2 antigen microarray showed correlation of IgG, IgA, and IgM antibodies from patients with COVID-19 disease severity and maintenance of relative IgA and IgM antigen binding over time	Berre ML, Paulovčáková T, Verissimo CM, Doyle S, Dalton JP, Masterson C, Martínez ER, Walsh L, Gormley C, Laffey JG, McNicholas B, Simpkin AJ, Kilcoyne M.	10.1371/journal.pone.0283537	2023	PubMed	Exclude	Irrelevant species/topic in title
A new parameter predicting steroid response in idiopathic IgA nephropathy: a pilot study of pan-immune inflammation value	Tunca O, Kazan ED.	10.26355/eurrev_202211_30141	2022	PubMed	Exclude	Irrelevant species/topic in title
A new role of SGLT-2 - treatment of IgA-nephropathy?	Junaid SZS, Mehdi Khan MM, Fatma H.	10.47391/JPMA.7076	2023	PubMed	Exclude	Irrelevant species/topic in title
A new score for screening of malnutrition in patients with inoperable gastric adenocarcinoma	Esfahani A, Somi MH, Asghari Jafarabadi M, Ostadrahimi A, Ghayour Nahand M, Fathifar Z, Doostzadeh A, Ghoreishi Z.	10.1093/jjco/hyx034	2017	PubMed	Exclude	Irrelevant species/topic in title
A new tool to predict the risk of progression in IgA nephropathy	Floege J.	10.1016/j.kint.2019.07.009	2019	PubMed	Exclude	Irrelevant species/topic in title
A new topical biotechnological phytocomplex for truncal mild-moderate acne restores skin microbiota balance	Guerra-Tapia A, Martínez H, Nieto C, Ruiz Alonso C, Bermejo R, Carrón N, Garcia-Segura S, Gonzalez-Torres P, Palacios-Martínez D, Bou L, Pérez M, De Lucas R.	10.1111/srt.13806	2024	PubMed	Exclude	Irrelevant species/topic in abstract
A newly developed oral infection mouse model of shigellosis for immunogenicity and protective efficacy studies of a candidate vaccine	Haldar R, Halder P, Koley H, Miyoshi S-i, Das S.	10.1128/iai.00346-24	2025	PubMed	Exclude	Irrelevant species/topic in title
A next-generation intranasal trivalent MMS vaccine induces durable and broad protection against SARS-CoV-2 variants of concern	Xu J, Zhang Y, Qu P, Shamseldin MM, Yoo SJ, Misny J, Thongpan I, Kc M, Hall JM, Evans JP, Eltobgy M, Lu M, Ye C, Chamblee M, Liang X, Martinez-Sobrido L, Amer AO, Yount JS, Boyaka PN, Peeples ME, Liu SL, Dubey P, Li J.	10.1073/pnas.2220403120	2023	PubMed	Exclude	Irrelevant species/topic in title
A non-invasive diagnostic model of immunoglobulin A nephropathy and serological markers for evaluating disease severity	Han QX, Wang Y, Zhu HY, Zhang D, Gao J, Liu ZS, Cai GY, Chen XM.	10.1097/CM9.0000000000000121	2019	PubMed	Exclude	Irrelevant species/topic in title
A noninvasive artificial neural network model to predict IgA nephropathy risk in Chinese population	Hou J, Fu S, Wang X, Liu J, Xu Z.	10.1038/s41598-022-11964-5	2022	PubMed	Exclude	Irrelevant species/topic in title
A novel Bruton's tyrosine kinase gene (BTK) missense mutation in a Chinese family with X-linked agammaglobulinemia	Zheng B, Zhang Y, Jin Y, Yu H.	10.1186/1471-2431-14-265	2014	PubMed	Exclude	Irrelevant topic/species in title
A novel CD40LG deletion causes the hyper-IgM syndrome with normal CD40L expression in a 6-month-old child	López-Herrera G, Maravillas-Montero JL, Vargas-Hernández A, Berrón-Ruíz L, Ramírez-Sánchez E, Yamazaki-Nakashimada MA, Espinosa-Rosales FJ, Santos-Argumedo L.	10.1007/s12026-015-8638-0	2015	PubMed	Exclude	Human study.
A novel IgA/Delta-like 4/Notch axis induces immunosuppressive activity in human dendritic cells	Shen C, Detry B, Lecocq M, Pilette C.	10.1016/j.clim.2016.04.013	2016	PubMed	Exclude	Irrelevant species/topic in title
A novel Time-resolved Fluoroimmunoassay for the quantitative detection of Antibodies against the Phospholipase A2 Receptor	Huang B, Wang L, Zhang Y, Zhang J, Zhang Q, Xiao H, Zhou B, Sun Z, Cao YN, Chen Y, Hu Z, Sheng H.	10.1038/srep46096	2017	PubMed	Exclude	Irrelevant species/topic in title
A novel VPS13B mutation in Cohen syndrome: a case report and review of literature	Momtazmanesh S, Rayzan E, Shahkarami S, Rohlfs M, Klein C, Rezaei N.	10.1186/s12881-020-01075-1	2020	PubMed	Exclude	Not original research (case report), not in wild mammal species
A novel approach for construction of an inactivated typhoid vaccine candidate that effectively augments both humoral and cellular immune responses	Won G, Kim B, Lee JH.	10.1016/j.vaccine.2017.04.084	2017	PubMed	Exclude	Irrelevant species/topic in title
A novel approach for more precise quantification of M-protein using variables derived from immunosubtraction electropherogram and associated biochemistry analytes	Šegulja D, Matišić D, Barišić K, Rogić D.	10.11613/BM.2022.030703	2022	PubMed	Exclude	IgA not mentioned in title
A novel case of renal pathergy reaction in a Behçet's disease patient complicated by IgA vasculitis	Higashihara T, Okada A, Kusano T, Ishigaki K, Shimizu A, Takano H.	10.1186/s12882-017-0451-7	2017	PubMed	Exclude	Irrelevant species/topic in title
A novel clinical-radiomic nomogram for the crescent status in IgA nephropathy	Qin X, Xia L, Hu X, Xiao W, Huaming X, Xisheng X, Zhang C.	10.3389/fendo.2023.1093452	2023	PubMed	Exclude	Irrelevant species/topic in title
A novel combination of intramuscular vaccine adjuvants, nanoemulsion and CpG produces an effective immune response against influenza A virus	Wang SH, Chen J, Smith D, Cao Z, Acosta H, Fan Y, Ciotti S, Fattom A, Baker J Jr.	10.1016/j.vaccine.2020.03.026	2020	PubMed	Exclude	Irrelevant species/topic in title
A novel cosmetic antifungal/anti-inflammatory topical gel for the treatment of mild to moderate seborrheic dermatitis of the face: an open-label trial utilizing clinical evaluation and erythema-directed digital photography	Dall' Oglio F, Tedeschi A, Fusto CM, Lacarrubba F, Dinotta F, Micali G.	10.23736/S0392-0488.17.05539-0	2017	PubMed	Exclude	IgA not mentioned in title
A novel de novo activating mutation in STAT3 identified in a patient with common variable immunodeficiency (CVID)	Russell MA, Pigors M, Houssen ME, Manson A, Kelsell D, Longhurst H, Morgan NG.	10.1016/j.clim.2017.11.007	2018	PubMed	Exclude	Irrelevant species/topic in title
A novel disease-causing CD40L mutation reduces expression of CD40 ligand, but preserves CD40 binding capacity	Günaydin NC, Chou J, Karaca NE, Aksu G, Massaad MJ, Azarsiz E, Ertan Y, Geha RS, Kütükçüler N.	10.1016/j.clim.2014.05.001	2014	PubMed	Exclude	Irrelevant topic/species in title
A novel frameshift mutation of COL4A5 in a Chinese family with presumed IgA nephropathy and chronic glomerulonephritis	Zhu Q, Zhou C, Wang J.	10.1002/jcla.23558	2020	PubMed	Exclude	Irrelevant species/topic in title
A novel frameshift variant in the ADA2 gene of a patient with a neurological phenotype: a case report	Lucane Z, Davidsone Z, Micule I, Auzenbaha M, Kurjane N.	10.1186/s12969-022-00781-9	2022	PubMed	Exclude	Not original research (case report), not in wild mammal species
A novel human STAT3 mutation presents with autoimmunity involving Th17 hyperactivation	Wienke J, Janssen W, Scholman R, Spits H, van Gijn M, Boes M, van Montfrans J, Moes N, de Roock S.	10.18632/oncotarget.5042	2015	PubMed	Exclude	Irrelevant species/topic in title
A novel hydrogel-based moisturizing cream composed of hyaluronic acid for patients with xerosis: An intraindividual comparative analysis	Ha NG, Kim SL, Lee SH, Lee WJ.	10.1111/srt.13499	2023	PubMed	Exclude	Irrelevant species/topic in title
A novel label-free electrochemical immunosensor for detection of surfactant protein B in amniotic fluid	Ben Messaoud N, Barreiros Dos Santos M, Trocado V, Nogueira-Silva C, Queirós R.	10.1016/j.talanta.2022.123744	2023	PubMed	Exclude	IgA not mentioned in title
A novel likely pathogenic PLCG2 variant in a patient with a recurrent skin blistering disease and B-cell lymphopenia	Park HS, Oh A, Keum CW, Lee J, Lee JK, Son BR, Shin KS, Hahn YS.	10.1016/j.ejmg.2021.104387	2022	PubMed	Exclude	Irrelevant species/topic in title
A novel method for the laboratory workup of anaphylactic transfusion reactions in haptoglobin-deficient patients	Thoren KL, Avecilla ST, Klimek V, Goss C.	10.1111/trf.15657	2020	PubMed	Exclude	Irrelevant species/topic in title
A novel method to diagnose the infection of enterovirus A71 in children by detecting IgA from saliva	Wang C, Chen Y, Xu T, Tian X, Zheng J, Liu W, Xia Y, Li Y, Zhu B, Zhou R.	10.1002/jmv.25672	2020	PubMed	Exclude	Irrelevant species/topic in title
A novel method to generate Salmonella Typhi Ty21a ghosts exploiting the λ phage holin-endolysin system	Won G, Kim B, Lee JH.	10.18632/oncotarget.18383	2017	PubMed	Exclude	Irrelevant species/topic in abstract
A novel mitovirus detected in Diaporthe rudis, a fungus associated with Phomopsis dieback on grapevines	Kocanová M, Eichmeier A, Botella L.	10.1007/s00705-020-04755-8	2020	PubMed	Exclude	Irrelevant species/topic in abstract
A novel molecular mechanism of vascular fibrosis in Takayasu arteritis: macrophage-derived GPNMB promoting adventitial fibroblast extracellular matrix production in the aorta	Dai X, Sun Y, Ma L, Hou J, Wang L, Gong Y, Sun X, Wu S, Wang J, Ji Z, Chen H, Ma L, Jiang L, Kong X.	10.1016/j.trsl.2022.12.004	2023	PubMed	Exclude	IgA not mentioned in title
A novel mucosal bivalent vaccine of EV-A71/EV-D68 adjuvanted with polysaccharides from Ganoderma lucidum protects mice against EV-A71 and EV-D68 lethal challenge	Lin YL, Cheng PY, Chin CL, Chuang KT, Lin JY, Chang N, Pan CK, Lin CS, Pan SC, Chiang BL.	10.1186/s12929-023-00987-3	2023	PubMed	Exclude	Irrelevant species/topic in title
A novel mutation in the CD40 ligand gene in a Chinese boy with X-linked hyper-IgM syndrome	Liu PN, Li H, Li Q, Yin ZW, Zhou CY, Jiang MY, Guo X.	10.12932/AP0365.32.3.2014	2014	PubMed	Exclude	Irrelevant topic/species in title
A novel mutation of congenital factor V deficiency in Henoch-Schönlein purpura	Shim YJ, Jang KM.	10.1111/ped.14229	2020	PubMed	Exclude	Irrelevant species/topic in abstract
A novel mutation of indoleamine 2,3-dioxygenase 1 causes a rapid proteasomal degradation and compromises protein function	Mondanelli G, Di Battista V, Pellanera F, Mammoli A, Macchiarulo A, Gargaro M, Mavridou E, Matteucci C, Ruggeri L, Orabona C, Volpi C, Grohmann U, Mecucci C.	10.1016/j.jaut.2020.102509	2020	PubMed	Exclude	Lab model/Molecular focus.
A novel point-of-care test for cirrhosis based on dimeric to monomeric IgA ratio in blood: a pilot cohort study	Howell J, Van H, Pham MD, Sawhney R, Li F, Bhat P, Lubel J, Kemp W, Bloom S, Majumdar A, McCaughan G, Spelman T, Doyle JS, Hellard M, Visvanathan K, Thompson A, Anderson D.	10.1097/HC9.0000000000000106	2023	PubMed	Exclude	Irrelevant species/topic in title
A novel precision-serology assay for SARS-CoV-2 infection based on linear B-cell epitopes of Spike protein	Lundin SB, Kann H, Fulurija A, Andersson B, Nakka SS, Andersson LM, Gisslén M, Harandi AM.	10.3389/fimmu.2023.1166924	2023	PubMed	Exclude	IgA not mentioned in title
A novel prognostic nomogram predicts premature failure of kidney allografts with IgA nephropathy recurrence	Bednarova K, Mjøen G, Hruba P, Modos I, Voska L, Kollar M, Viklicky O.	10.1093/ndt/gfad097	2023	PubMed	Exclude	Irrelevant species/topic in title
A novel quantitative ELISA as accurate and reproducible tool to detect epidermal transglutaminase antibodies in patients with Dermatitis Herpetiformis	Ziberna F, Sblattero D, Lega S, Stefani C, Dal Ferro M, Marano F, Gaita B, De Leo L, Vatta S, Berti I, Caproni M, Bonciani D, Lindfors K, Salmi T, Reunala T, Kaukinen K, Kalliokoski S, Kurppa K, Ura B, Barbi E, Bramuzzo M, Not T.	10.1111/jdv.16822	2021	PubMed	Exclude	Irrelevant species/topic in title
A novel rapamycin cream formulation improves facial angiofibromas associated with tuberous sclerosis complex: a double-blind randomized placebo-controlled trial	Aitken P, Stanescu I, Boddington L, Mahon C, Fogarasi A, Liao YH, Ivars M, Moreno-Artero E, Trauner D, DeRoos ST, Jancic J, Nikolic M, Balážová P, Price HN, Hadzsiev K, Riney K, Stapleton S, Tollefson MM, Bauer D, Pinková B, Atkinson H.	10.1093/bjd/ljad243	2023	PubMed	Exclude	Irrelevant species/topic in title
A novel role of probiotics in improving host defence of elite rugby union athlete: A double blind randomised controlled trial	Pumpa KL, McKune AJ, Harnett J.	10.1016/j.jsams.2019.03.013	2019	PubMed	Exclude	Irrelevant species/topic in abstract
A novel serum protein biomarker for the late-stage diagnosis of nasopharyngeal carcinoma	Pan YX, Huang Q, Xing S, Zhu QY.	10.1186/s12885-025-13958-8	2025	PubMed	Exclude	IgA not mentioned in title
A novel spike subunit 1-based enzyme-linked immunosorbent assay reveals widespread porcine torovirus infection in eastern China	Qin P, Yang YL, Hu ZM, Zhang YQ, Mei XQ, Liang QZ, Lu Z, Wang B, Chen R, Huang YW.	10.1111/tbed.14026	2022	PubMed	Exclude	Irrelevant species/topic in title
A novel strategy for identifying biomarker in serum of patient with COVID-19 using immune complex	Duan F, Wang Y, Chen T, Zhu Z, Yu M, Dai H, Zheng S, Lu Y, Li T, Qiu X.	10.1038/s41392-022-00909-z	2022	PubMed	Exclude	Irrelevant species/topic in title
A novel system for predicting clinical outcomes in IgA nephropathy: Assessing the value of low-density lipoprotein cholesterol	Chen D, Wang P, Jiang S.	10.1016/j.asjsur.2023.03.177	2023	PubMed	Exclude	Irrelevant species/topic in title
A novel technique of STEM observation of TEM section using LVSEM and application of pathological diagnosis of renal biopsy	Nagumo T, Sakaue M, Wakatsuki M, Inoue Y, Mukai S, Yamochi T, Takaki T.	10.1093/jmicro/dfac055	2023	PubMed	Exclude	IgA not mentioned in title
A novel time-resolved fluoroimmunoassay based on magnetic microspheres method for detecting antibodies against the phospholipase A2 receptor	Li T, Wu Q, Yang X, Liu Y, Lin B, Zhou X, Wang Y, Qin Y, Wang B, Hu Z, He Q, Huang B.	10.1039/d1ay00369k	2021	PubMed	Exclude	Irrelevant species/topic in title
A novel treatment of diaper dermatitis in children and adults	Dall'Oglio F, Musumeci ML, Puglisi DF, Micali G.	10.1111/jocd.14091	2021	PubMed	Exclude	Irrelevant species/topic in title
A novel treatment of intertrigo in athletes and overweight subjects	Verzì AE, Nasca MR, Dall'Oglio F, Cosentino C, Micali G.	10.1111/jocd.14097	2021	PubMed	Exclude	Irrelevant species/topic in title
A novel vaccine adjuvant based on straight polyacrylate potentiates vaccine-induced humoral and cellular immunity in cynomolgus macaques	V., Pavot, Vincent; H., Bisceglia, Hélène; F., Guillaume, Florine; S., Montano, Sandrine; L., Zhang, Linong; F., Boudet, Florence; J., Haensler, Jean	10.1080/21645515.2020.1855956		Scopus	Exclude	Experimental immunization or intervention study
A novel whole-bacterial enzyme linked-immunosorbant assay to quantify Chlamydia trachomatis specific antibodies reveals distinct differences between systemic and genital compartments	Albritton HL, Kozlowski PA, Lillis RA, McGowin CL, Siren JD, Taylor SN, Ibana JA, Buckner LR, Shen L, Quayle AJ.	10.1371/journal.pone.0183101	2017	PubMed	Exclude	Irrelevant species/topic in abstract
A palindromic CpG-containing phosphodiester oligodeoxynucleotide as a mucosal adjuvant stimulates plasmacytoid dendritic cell-mediated T(H)1 immunity	Maeyama J, Takatsuka H, Suzuki F, Kubota A, Horiguchi S, Komiya T, Shimada I, Murata E, Osawa Y, Kitagawa H, Matsuki T, Isaka M, Yamamoto S, Iho S.	10.1371/journal.pone.0088846	2014	PubMed	Exclude	Irrelevant topic/species in title
A panel of recombinant proteins from human-infective Plasmodium species for serological surveillance	Müller-Sienerth N, Shilts J, Kadir KA, Yman V, Homann MV, Asghar M, Ngasala B, Singh B, Färnert A, Wright GJ.	10.1186/s12936-020-3111-5	2020	PubMed	Exclude	Irrelevant species/topic in title
A panel of serum biomarkers differentiates IgA nephropathy from other renal diseases	Yanagawa H, Suzuki H, Suzuki Y, Kiryluk K, Gharavi AG, Matsuoka K, Makita Y, Julian BA, Novak J, Tomino Y.	10.1371/journal.pone.0098081	2014	PubMed	Exclude	Irrelevant topic/species in title
A parainfluenza virus 5 (PIV5)-vectored intranasal SARS-CoV-2 vaccine (CVXGA1) elicits protective and long-lasting immunity in nonhuman primates	Beavis AC, Xiao P, Gingerich MC, Briggs K, Li G, Howerth EW, Najera M, An D, Huang J, Mousa J, Tompkins SM, Kim G, Harvey SB, Hogan RJ, Lafontaine ER, Villinger FJ, Jin H, He B.	10.1128/jvi.01990-24	2025	PubMed	Exclude	Irrelevant species or population
A patient report scale research to access the symptom burden in patients with IgA nephropathy	Yang N, Tang J, Li X, Li D, Zhu B, He Q, Zeng Y, Jin J.	10.1038/s41598-024-59586-3	2024	PubMed	Exclude	Irrelevant species/topic in title
A patient with Behcet's disease and IgA nephropathy in China	Liao Y, Hong Q, Wang Y, Su F, Gan C, Hu J.	10.1186/s12882-024-03748-y	2024	PubMed	Exclude	Irrelevant species/topic in title
A patient with oliguria and hemoptysis: do not forget the lung-kidney connection!	Philipse E, Van Marck V, Verpooten GA, Janssen van Doorn K.	10.1007/s11739-013-0943-9	2014	PubMed	Exclude	Title contains exclusion keyword: patient
A pediatric case of IgA nephropathy benefitting from targeted release formulation-budesonide	Antonucci L, Colucci M, Emma F, Vivarelli M.	10.1007/s00467-023-05968-0	2023	PubMed	Exclude	Irrelevant species/topic in title
A pediatric case of gluten sensitivity with severe neurological presentation	Jorge R, Aguiar C, Espinheira C, Trindade E, Maia AM, Sousa R.	10.1007/s00431-014-2331-5	2014	PubMed	Exclude	Irrelevant topic/species in title
A peptide-linked recombinant glucocerebrosidase for targeted neuronal delivery: Design, production, and assessment	Gramlich PA, Westbroek W, Feldman RA, Awad O, Mello N, Remington MP, Sun Y, Zhang W, Sidransky E, Betenbaugh MJ, Fishman PS.	10.1016/j.jbiotec.2016.01.015	2016	PubMed	Exclude	IgA not mentioned in title
A phase 2b, randomized, double-blind, placebo-controlled, clinical trial of atacicept for treatment of IgA nephropathy	Lafayette R, Barbour S, Israni R, Wei X, Eren N, Floege J, Jha V, Kim SG, Maes B, Phoon RKS, Singh H, Tesař V, Lin CJF, Barratt J.	10.1016/j.kint.2024.03.012	2024	PubMed	Exclude	Irrelevant species/topic in title
A phase 3 randomized, open-label study evaluating the immunogenicity and safety of concomitant and staggered administration of a live, pentavalent rotavirus vaccine and an inactivated poliomyelitis vaccine in healthy infants in China	Chen S, Ying Z, Liu Y, Li Y, Yu Y, Huang M, Huang Z, Ou Z, Liao Y, Zhang Y, Liu G, Zhao W, Fu R, Shou Q, Zheng M, Liao X, Tu Y, Stek J, Hartzel J, Li C, Zhang J.	10.1080/21645515.2024.2324538	2024	PubMed	Exclude	Irrelevant species/topic in title
A phase I trial of WRSS1, a Shigella sonnei live oral vaccine in Bangladeshi adults and children	Raqib R, Sarker P, Zaman K, Alam NH, Wierzba TF, Maier N, Talukder K, Baqui AH, Suvarnapunya AE, Qadri F, Walker RI, Fix A, Venkatesan MM.	10.1080/21645515.2019.1575165	2019	PubMed	Exclude	Irrelevant species/topic in title
A phase III randomized, open-label, non-inferiority clinical trial comparing liquid and lyophilized formulations of oral live attenuated human rotavirus vaccine (HRV) in Indian infants	Cohet C, Cheuvart B, Moerman L, Bi D, Caplanusi A, Kariyappa M, Lalwani S, Mitra M, Sapru A, Saha S, Varughese PV, Kompithra RZ, Gandhi S.	10.1080/21645515.2021.1960136	2021	PubMed	Exclude	Irrelevant species/topic in title
A phenomics-based approach for the detection and interpretation of shared genetic influences on 29 biochemical indices in southern Chinese men	Hu Y, Tan A, Yu L, Hou C, Kuang H, Wu Q, Su J, Zhou Q, Zhu Y, Zhang C, Wei W, Li L, Li W, Huang Y, Huang H, Xie X, Lu T, Zhang H, Yang X, Gao Y, Li T, Jiang Y, Mo Z.	10.1186/s12864-019-6363-0	2019	PubMed	Exclude	IgA not mentioned in title
A pig tonsil cell culture model for evaluating oral, low-dose IFN-α treatments	Razzuoli E, Villa R, Ferrari A, Amadori M.	10.1016/j.vetimm.2014.05.011	2014	PubMed	Exclude	Title contains exclusion keyword: pig
A pilot and comparative study between pathological and serological levels of immunoglobulin and complement among three kinds of primary glomerulonephritis	Dong J, Peng T, Gao J, Jia X, Yan G, Wang Y.	10.1186/s12865-018-0254-z	2018	PubMed	Exclude	Irrelevant species/topic in abstract
A pilot single centre, double blind, placebo controlled, randomized, parallel study of Calmagen® dermaceutical cream and lotion for the topical treatment of tinea and onychomycosis	Parekh M, Ramaiah G, Pashilkar P, Ramanujam R, Johnston P, Ilag LL.	10.1186/s12906-017-1970-2	2017	PubMed	Exclude	Irrelevant species/topic in abstract
A pilot study of the UVA-photoprotective potential of dehydrosilybin, isosilybin, silychristin, and silydianin on human dermal fibroblasts	Rajnochová Svobodová A, Gabrielová E, Ulrichová J, Zálešák B, Biedermann D, Vostálová J.	10.1007/s00403-019-01928-7	2019	PubMed	Exclude	Irrelevant species/topic in title
A pilot study on nutrients, antimicrobial proteins, and bacteria in commerce-free models for exchanging expressed human milk in the USA	Perrin MT, Fogleman AD, Davis DD, Wimer CH, Vogel KG, Palmquist AEL.	10.1111/mcn.12566	2018	PubMed	Exclude	Irrelevant species/topic in title
A pilot study on the protein composition of induced nonpuerperal human milk	Perrin MT, Wilson E, Chetwynd E, Fogleman A.	10.1177/0890334414552827	2015	PubMed	Exclude	Irrelevant species/topic in title
A pilot study on use of live attenuated rotavirus vaccine (Rotarix™) as an infection challenge model	Chilengi R, Simuyandi M, Chibuye M, Chirwa M, Sukwa N, Laban N, Chisenga C, Silwamba S, Grassly N, Bosomprah S.	10.1016/j.vaccine.2020.09.023	2020	PubMed	Exclude	Irrelevant species/topic in abstract
A pilot study to investigate the measurement of immunoglobulin A in Welsh Cob and Welsh Pony foals' faeces and their dam's milk	Riley CB, Jenvey CJ, Baker FJ, Corripio A.	10.1080/00480169.2020.1732245	2020	PubMed	Exclude/use for discussion	Fecal IgA measured in captive ungulates (Welsh Cob/Pony foals); relevant to wildlife/zoo mammal physiology
A pilot study: the relationship between salivary MCP-1 and IgA, and exercise performance in long-distance runners and sprinters	Uchida M, Suga T, Terada M, Isaka T.	10.1186/s13104-022-05989-2	2022	PubMed	Exclude	Irrelevant species/topic in abstract
A point-of-care test for facing the burden of undiagnosed celiac disease in the Mediterranean area: a pragmatic design study	Costa S, Astarita L, Ben-Hariz M, Currò G, Dolinsek J, Kansu A, Magazzu' G, Marvaso S, Micetic-Turku D, Pellegrino S, Primavera G, Rossi P, Smarrazzo A, Tucci F, Arcidiaco C, Greco L.	10.1186/s12876-014-0219-5	2014	PubMed	Exclude	Irrelevant topic/species in title
A polymorphous rash of an uncommon blistering disease	Tan CH, Kuan LY, K Heng Y, Pan JY, Tee SI, Lim YL, Tan LS.	10.1111/ced.13544	2018	PubMed	Exclude	Not original research (case report), not in wild mammal species
A portable surface plasmon resonance (SPR) sensor for the detection of immunoglobulin A in plasma	Dubois C, Ducas É, Laforce-Lavoie A, Robidoux J, Delorme A, Live LS, Brouard D, Masson JF.	10.1111/trf.17818	2024	PubMed	Exclude	Irrelevant species/topic in title
A potent Lassa virus antiviral targets an arenavirus virulence determinant	Madu IG, Files M, Gharaibeh DN, Moore AL, Jung KH, Gowen BB, Dai D, Jones KF, Tyavanagimatt SR, Burgeson JR, Korth MJ, Bedard KM, Iadonato SP, Amberg SM.	10.1371/journal.ppat.1007439	2018	PubMed	Exclude	Irrelevant species/topic in abstract
A practical guide to the appropriate analysis of eGFR data over time: A simulation study	DeVries T, Carroll KJ, Lewis SA.	10.1002/pst.2381	2024	PubMed	Exclude	IgA not mentioned in title
A pre-specified analysis of the DAPA-CKD trial demonstrates the effects of dapagliflozin on major adverse kidney events in patients with IgA nephropathy	Wheeler DC, Toto RD, Stefánsson BV, Jongs N, Chertow GM, Greene T, Hou FF, McMurray JJV, Pecoits-Filho R, Correa-Rotter R, Rossing P, Sjöström CD, Umanath K, Langkilde AM, Heerspink HJL; DAPA-CKD Trial Committees and Investigators.	10.1016/j.kint.2021.03.033	2021	PubMed	Exclude	Irrelevant species/topic in title
A predictive model to explore risk factors for Henoch-Schönlein purpura nephritis in children: a retrospective cross-sectional study	Yang Q, Zhang M, Dong Z, Deng F.	10.3389/fpubh.2025.1507408	2025	PubMed	Exclude	Irrelevant species/topic in abstract
A predictive system for Henoch-Schönlein purpura nephritis established by multivariate analysis plus nomogram model in Chinese hospitalized children: A retrospective cohort study	Jiang Q, Ruan JW, Niu MM, Fan GZ, Li RX, Qiu Z, Hu P.	10.1016/j.jaad.2022.02.014	2022	PubMed	Exclude	Irrelevant species/topic in abstract
A pregnancy complication-dependent change in SIgA-targeted microbiota during third trimester	Cui M, Qi C, Yang L, Zhang M, Wang H, She G, Yu R, Miao T, Sun J.	10.1039/c9fo02919b	2020	PubMed	Exclude	Irrelevant species/topic in abstract
A preliminary probabilistic nomogram model for predicting renal arteriolar damage in IgA nephropathy from clinical parameters	Wang H, Zhang X, Zhen L, Liu H, Liu X.	10.3389/fimmu.2024.1435838	2024	PubMed	Exclude	Irrelevant species/topic in title
A presumptive case of gluten sensitivity in a border terrier: a multisystem disorder?	Lowrie M, Hadjivassiliou M, Sanders DS, Garden OA.	10.1136/vr.103910	2016	PubMed	Exclude	Irrelevant species/topic in abstract
A preventive immunization approach against insect bite hypersensitivity: Intralymphatic injection with recombinant allergens in Alum or Alum and monophosphoryl lipid A	Jonsdottir S, Svansson V, Stefansdottir SB, Schüpbach G, Rhyner C, Marti E, Torsteinsdottir S.	10.1016/j.vetimm.2016.02.017	2016	PubMed	Exclude	Irrelevant species/topic in abstract
A pro-inflammatory role of Fcα/μR on marginal zone B cells in sepsis	Shibuya A, Honda SI, Shibuya K.	10.1093/intimm/dxx059	2017	PubMed	Exclude	Irrelevant species/topic in abstract
A prognostic model of immunoglobulin A nephropathy using artificial neural network: a retrospective study based on integrated Chinese and Western Medicine	Hongyu C, Xinyi Z, Zeng W, Xiaoyu D, Luhuan XU, Qin Z.	10.19852/j.cnki.jtcm.2025.03.002	2025	PubMed	Exclude	Irrelevant species/topic in title
A proliferation-inducing ligand (APRIL) induced hyper-production of IgA from tonsillar mononuclear cells in patients with IgA nephropathy	Takahara M, Nagato T, Nozaki Y, Kumai T, Katada A, Hayashi T, Harabuchi Y.	10.1016/j.cellimm.2019.103925	2019	PubMed	Exclude	Irrelevant species/topic in title
A proliferation-inducing ligand increase precedes IgA nephropathy recurrence in kidney transplant recipients	Martín-Penagos L, Benito-Hernández A, San Segundo D, Sango C, Azueta A, Gómez-Román J, Fernández-Fresnedo G, López-Hoyos M, Ruiz JC, Rodrigo E.	10.1111/ctr.13502	2019	PubMed	Exclude	Irrelevant species/topic in title
A proposed Oxford classification-based clinicopathological nomogram for predicting short-term renal outcomes in IgA nephropathy after acute kidney injury	Zhang L, Zhuang X, Liao X.	10.1016/j.ejim.2018.01.025	2018	PubMed	Exclude	Irrelevant species/topic in title
A prospective cohort study comparing monitored anesthesia care and intubated general anesthesia in cardiac surgery involving cardiopulmonary bypass	Chen WT, Wang YQ, Tang W, Wang L, Fu GQ, Li LL, Yuan L, Song JG.	10.1186/s40001-024-02078-x	2024	PubMed	Exclude	Irrelevant species/topic in title
A prospective randomized controlled trial comparing infliximab and etanercept in patients with moderate-to-severe chronic plaque-type psoriasis: the Psoriasis Infliximab vs. Etanercept Comparison Evaluation (PIECE) study	de Vries AC, Thio HB, de Kort WJ, Opmeer BC, van der Stok HM, de Jong EM, Horvath B, Busschbach JJ, Nijsten TE, Spuls PI.	10.1111/bjd.14867	2017	PubMed	Exclude	Irrelevant species/topic in title
A prospective ten-year follow-up of patients with chronic urticaria	Dionigi PC, Menezes MC, Forte WC.	10.1016/j.aller.2015.10.004	2016	PubMed	Exclude	Irrelevant species/topic in title
A proteome-wide analysis unveils a core Epstein-Barr virus antibody signature of classic Hodgkin lymphoma across ethnically diverse populations	Sarathkumara YD, Xian RR, Liu Z, Yu KJ, Chan JKC, Kwong YL, Lam TH, Liang R, Chiu B, Xu J, Hu W, Ji BT, Coghill AE, Kelly AM, Pfeiffer RM, Rothman N, Ambinder RF, Hildesheim A, Lan Q, Proietti C, Doolan DL.	10.1002/ijc.35072	2024	PubMed	Exclude	IgA not mentioned in title
A proteomic approach to porcine saliva	Gutiérrez, A.M.; Cerón, J.J.; Fuentes-Rubio, M.; Tecles, F.; Beeley, J.A.	10.2174/1389203715666140221115704		Scopus	Exclude	Title contains exclusion keyword: porcine
A prototype lateral flow assay for detection of orthopoxviruses	Ulaeto DO, Lonsdale SG, Laidlaw SM, Clark GC, Horby P, Carroll MW.	10.1016/S1473-3099(22)00440-6	2022	PubMed	Exclude	Irrelevant species/topic in title
A purple rash: a case study of Henoch-Schönlein purpura	Contino C, Bradbury-Golas K.	10.1097/TME.0000000000000031	2014	PubMed	Exclude	Irrelevant topic/species in title
A quadrivalent norovirus vaccine based on a chimpanzee adenovirus vector induces potent immunity in mice	Jiang Y, Sun L, Qiao N, Wang X, Zhu C, Xing M, Liu H, Zhou P, Zhou D.	10.1016/j.virs.2024.07.002	2024	PubMed	Exclude	Experimental immunization or intervention study
A quantitative assay for detection of SARS-CoV-2 neutralizing antibodies	Cerutti H, Bandini T, Castria M, Cartocci A, Ricci V, Tornesi S, Bogi A, Tesi G, Soldatini C, Toppi S, Brogi A.	10.1016/j.jcv.2021.105064	2022	PubMed	Exclude	Irrelevant species/topic in title
A quantitative enzyme-linked immunosorbent assay for quantification of secretory immunoglobulin A in serum	Pérez-Griera J, Andreu-Ballester JC, Hueso Zarandieta A, García de la Asunción J, Masquefa Bondia S.	10.1080/15321819.2016.1216443	2017	PubMed	Exclude	Non-fecal IgA
A randomised controlled trial testing the rebound-preventing benefit of four days of prednisolone during the induction of oclacitinib therapy in dogs with atopic dermatitis	Olivry T, Lokianskiene V, Blanco A, Mestre PD, Bergvall K, Beco L.	10.1111/vde.13134	2023	PubMed	Exclude	Irrelevant species/topic in title
A randomised, double-blind, placebo-controlled, pilot trial of intravenous plasma purified alpha-1 antitrypsin for SARS-CoV-2-induced Acute Respiratory Distress Syndrome: a structured summary of a study protocol for a randomised, controlled trial	McEvoy NL, Clarke JL, Mc Elvaney OJ, Mc Elvaney OF, Boland F, Hyland D, Geoghegan P, Donnelly K, Friel O, Cullen A, Collins AM, Fraughen D, Martin-Loeches I, Hennessy M, Laffey JG, Mc Elvaney NG, Curley GF.	10.1186/s13063-021-05254-0	2021	PubMed	Exclude	IgA not mentioned in title
A randomized Phase I/II study to evaluate safety and reactogenicity of a heat-stable rotavirus vaccine in healthy adults followed by evaluation of the safety, reactogenicity, and immunogenicity in infants	Kanchan V, Zaman K, Aziz AB, Zaman SF, Zaman F, Haque W, Khanam M, Karim MM, Kale S, Ali SK, Goveia MG, Kaplan SS, Gill D, Khan WA, Yunus M, Singh A, Clemens JD.	10.1080/21645515.2019.1664239	2020	PubMed	Exclude	Irrelevant species/topic in title
A randomized controlled trial on the effect of dietary guidance on the treatment of Henoch-Schonlein purpura in children	Wang L, Yin C, Zhang M, Mao H, Hao H, Hu X, Xue W.	10.1136/jim-2021-001984	2021	PubMed	Exclude	Irrelevant species/topic in title
A randomized controlled trial to compare the effect of oxycodone and sufentanil on postoperative analgesia and immune function for laparoscopic resection of colorectal cancer	Lin C, Xu Z, XinLiang, Wei H, Wang X.	10.1186/s12871-025-02922-5	2025	PubMed	Exclude	IgA not mentioned in title
A randomized phase 3b/4 study to evaluate concomitant use of topical ivermectin 1% cream and doxycycline 40-mg modified-release capsules, versus topical ivermectin 1% cream and placebo in the treatment of severe rosacea	Schaller M, Kemény L, Havlickova B, Jackson JM, Ambroziak M, Lynde C, Gooderham M, Remenyik E, Del Rosso J, Weglowska J, Chavda R, Kerrouche N, Dirschka T, Johnson S.	10.1016/j.jaad.2019.05.063	2020	PubMed	Exclude	Irrelevant species/topic in abstract
A randomized, controlled trial of intense pulsed light in combination with minocycline hydrochloride for the treatment of inflammatory acne vulgaris	Qu H, Wang Y, Yang F, Wang G, Gao L, Li K.	10.1111/jocd.15046	2022	PubMed	Exclude	Irrelevant species/topic in title
A randomized, double-blind, controlled clinical trial to evaluate the safety and immunogenicity of an intranasally administered trivalent inactivated influenza vaccine with adjuvant LTh(αK): A phase I study	Pan SC, Hsieh SM, Lin CF, Hsu YS, Chang M, Chang SC.	10.1016/j.vaccine.2019.02.006	2019	PubMed	Exclude	Irrelevant species/topic in abstract
A randomized, double-blind, placebo-controlled phase I clinical trial of rotavirus inactivated vaccine (Vero cell) in a healthy adult population aged 18-49 years to assess safety and preliminary observation of immunogenicity	Wu JY, Zhang W, Pu J, Liu Y, Huang LL, Zhou Y, Gao JM, Tan JB, Liu XL, Yang J, Lin XC, Feng GW, Yin N, Chen R, Hu XQ, Yi S, Ye J, Kuang XJ, Wang Y, Zhang GM, Sun MS, Wang YX, Hu ZY, Yang JS, Li HJ.	10.1016/j.vaccine.2024.05.014	2024	PubMed	Exclude	Irrelevant species/topic in abstract
A randomized, open-labelled, non-inferiority phase 4 clinical trial to evaluate the immunogenicity and safety of the live, attenuated, oral rotavirus vaccine, ROTAVAC® in comparison with a licensed rotavirus vaccine in healthy infants	Ella R, Babji S, Ciarlet M, Blackwelder WC, Vadrevu KM.	10.1016/j.vaccine.2019.05.069	2019	PubMed	Exclude	Irrelevant species/topic in abstract
A rare association of Mycobacterium tuberculosis infection of kidney and urinary tract with immunoglobulin A nephropathy	Pradeep I, Anupama SH, Koshy P, Kurien A, Rohit A, Mathew M, Parthasarathy R, Abraham G.	10.4103/ijmm.IJMM_19_482	2019	PubMed	Exclude	Irrelevant species/topic in title
A rare association of acute bacterial endocarditis with Henoch-Schönlein purpura (HSP) in an adult patient	Ilyas S, Salim S.		2014	PubMed	Exclude	Title contains exclusion keyword: patient
A rare association of invasive infective endocarditis due to Abiotrophia defectiva with ventricular septal defect and recurrent Henoch-Schonlein purpura in a child	Dong W, Wu S, Zhou J.	10.1186/s13019-022-02092-2	2022	PubMed	Exclude	IgA not mentioned in title
A rare bullous variant of dermatitis herpetiformis	Griss J, Stingl G, Schmidt E, Bangert C.	10.1111/bjd.13941	2016	PubMed	Exclude	Not original research (case report), not in wild mammal species
A rare case of IgA lambda multiple myeloma in a 32-year-old woman with t(14;16) translocation associated with kidney injury and non-albumin proteinuria	Razzouk R, Khattab N, Hoteit M, Kfoury H, Saleh M, Tanios B, El-Cheikh J, Mallat S.	10.1186/s12882-024-03600-3	2024	PubMed	Exclude	Human-only context in title
A rare case of Immunoglobulin A dominant post-infectious glomerulonephritis (IgA PIGN) in a young patient	Saghar A, Klaus G, Trutnau B, Kömhoff M, Gröne HJ, Weber S.	10.1186/s12882-022-02965-7	2022	PubMed	Exclude	Irrelevant species or population
A rare case of PLA2R- and THSD7A-positive idiopathic membranous nephropathy	Wanderley DC, Jones BD, Barbosa FAM, Araujo SA.	10.1590/2175-8239-JBN-2019-0077	2019	PubMed	Exclude	Irrelevant species/topic in title
A rare case of autoimmune hemolytic anemia	Wagner-Ballon O, Michel M.	10.1182/blood-2017-05-783514	2017	PubMed	Exclude	Not original research (case report), not in wild mammal species
A rare case of bilateral cystoid macular oedema associated with decompensated Henoch-Schonlein purpura-related nephropathy	Patheja RS, Chidgey A.	10.1111/ceo.12655	2016	PubMed	Exclude	Irrelevant species/topic in title
A rare case of hydatid cyst-associated AA amyloidosis and literature review of hydatid cyst-associated nephropathy	Seyhan Erdoğan D, Karaca C, Bektas M, Akman İlik Z, Erdem M.	10.1080/23744235.2023.2270038	2024	PubMed	Exclude	Irrelevant species/topic in title
A rare case of late-onset immune dysregulation, polyendocrinopathy, enteropathy, X-linked (IPEX) syndrome confused with IgA vasculitis nephropathy	Che R, Miao M, Ding G, Zhao S.	10.1007/s00467-024-06482-7	2025	PubMed	Exclude	Irrelevant species/topic in title
A rare case of pancake kidney with glomerulonephritis	Mamidi V, Elayaperumal I, Chakola JJ, Venkata Sai PM, Matcha J.	10.4103/1319-2442.256867	2019	PubMed	Exclude	Not original research (review), not in wild mammal species
A rare case report of celiac disease: Hypoglycemic coma in a nondiabetic patient	Lin YH, Huang H.	10.1097/MD.0000000000043029	2025	PubMed	Exclude	Not original research (case report), not in wild mammal species
A rare cause of myocarditis resulting in acute heart failure in the setting of Henoch-Schönlein purpura	Michas G, Grigoriou K, Syrigos D, Alexopoulos N, Evdoridis C, Trikas A.	10.1016/j.hjc.2017.05.002	2017	PubMed	Exclude	Irrelevant species/topic in abstract
A rare cause of rash in elderly: diagnostic dilemma	Klair JS, Kaur A, Achanta LM.	10.1136/bcr-2014-205601	2014	PubMed	Exclude	Title contains exclusion keyword: elderly
A rare complication of IgA vasculitis: renal and intestinal ischemia successfully treated with plasmapheresis	Türkmen Ş, Taşar S, Güzel M, Sönmez HE, Çakan M, Sözeri B.	10.24953/turkjped.2022.935	2023	PubMed	Exclude	Irrelevant species/topic in title
A rare diagnosis of primary native kidney non-hodgkin's lymphoma after kidney transplantation	Cheung CY, Chak WL.	10.1111/nep.13426	2019	PubMed	Exclude	Not original research (case report), not in wild mammal species
A rare gastrointestinal complication of henoch schonlein purpura in an adult	Shah S.","Alexander M.","Chandak R.","Changlai B.	10.1038/ajg.2016.365		Embase	Exclude	Irrelevant species/topic in title
A rare involvement in skin cancer: Merkel cell carcinoma with bone marrow infiltration in a kidney transplant recipient	Durmus O, Gokoz O, Saglam EA, Ergun EL, Gulseren D.	10.7861/clinmed.2023-0048	2023	PubMed	Exclude	IgA not mentioned in title
A rare partnership: patient community and industry collaboration to shape the impact of real-world evidence on the rare disease ecosystem	Klein TL, Bender J, Bolton S, Collin-Histed T, Daher A, De Baere L, Dong D, Hopkin J, Johnson J, Lai T, Pavlou M, Schaller T, Žnidar I.	10.1186/s13023-024-03262-2	2024	PubMed	Exclude	Irrelevant species/topic in title
A rare presentation of seizures in a not-so-rare disease: Henoch-Schönlein purpura presenting with repeated seizures	Camacho C, Leva EG.	10.1097/PEC.0000000000000154	2014	PubMed	Exclude	Irrelevant topic/species in title
A rare twist: COVID-19 infection masquerading as IgA vasculitis in a hemophilia a patient	Alnaqbi KA, Abunamous N, Saleem T.	10.1007/s10067-024-06902-x	2024	PubMed	Exclude	Irrelevant species/topic in title
A rare vasculitis flare	Hurtado-Garcia R, Jimenez Esteso M, Ruiz-Maciá JA.	10.1016/j.medcli.2016.11.035	2017	PubMed	Exclude	Irrelevant species/topic in title
A real-world observational study of dupilumab treatment in adult patients with prurigo nodularis	Zhang Z, Li S, Wang Y, Zhao J.	10.1016/j.abd.2022.09.008	2023	PubMed	Exclude	Irrelevant species/topic in title
A real-world study in Brazilian patients with atopic dermatitis treated with dupilumab who previously received methotrexate and cyclosporine	Costa CDD, Dortas SD, Lupi O.	10.15586/aei.v53i4.1311	2025	PubMed	Exclude	Irrelevant species/topic in title
A reassessment of soluble urokinase-type plasminogen activator receptor in glomerular disease	Spinale JM, Mariani LH, Kapoor S, Zhang J, Weyant R, Song PX, Wong HN, Troost JP, Gadegbeku CA, Gipson DS, Kretzler M, Nihalani D, Holzman LB; Nephrotic Syndrome Study Network.	10.1038/ki.2014.346	2015	PubMed	Exclude	Irrelevant species/topic in title
A recombinant adenovirus expressing CFP10, ESAT6, Ag85A and Ag85B of Mycobacterium tuberculosis elicits strong antigen-specific immune responses in mice	Li W, Deng G, Li M, Zeng J, Zhao L, Liu X, Wang Y.	10.1016/j.molimm.2014.06.007	2014	PubMed	Exclude	Title contains exclusion keyword: mice
A recombinant commensal bacteria elicits heterologous antigen-specific immune responses during pharyngeal carriage	Laver JR, Gbesemete D, Dale AP, Pounce ZC, Webb CN, Roche EF, Guy JM, Berreen G, Belogiannis K, Hill AR, Ibrahim MM, Ahmed M, Cleary DW, Pandey AK, Humphries HE, Allen L, de Graaf H, Maiden MC, Faust SN, Gorringe AR, Read RC.	10.1126/scitranslmed.abe8573	2021	PubMed	Exclude	IgA not mentioned in title
A recombinant fusion protein clears IgA deposits	Carney EF.	10.1038/s41581-022-00568-x	2022	PubMed	Exclude	Irrelevant species/topic in title
A relationship between serological markers of chronic C. pneumoniae and CMV infection and hsp60 in patients with atherosclerotic carotid stenosis	Rabczyński M, Fiodorenko-Dumas Ż, Mastej K, Dumas I, Adamiec R, Paprocka-Borowicz M.	10.18388/abp.2014_832	2015	PubMed	Exclude	Irrelevant species/topic in title
A reliable method for avoiding false negative results with Luminex single antigen beads; evidence of the prozone effect	Carey BS, Boswijk K, Mabrok M, Rowe PA, Connor A, Saif I, Poles A.	10.1016/j.trim.2016.04.002	2016	PubMed	Exclude	Not original research (case report), not in wild mammal species
A replication-competent adenovirus-vectored influenza vaccine induces durable systemic and mucosal immunity	Matsuda K, Migueles SA, Huang J, Bolkhovitinov L, Stuccio S, Griesman T, Pullano AA, Kang BH, Ishida E, Zimmerman M, Kashyap N, Martins KM, Stadlbauer D, Pederson J, Patamawenu A, Wright N, Shofner T, Evans S, Liang CJ, Candia J, Biancotto A, Fantoni G, Poole A, Smith J, Alexander J, Gurwith M, Krammer F, Connors M.	10.1172/JCI140794	2021	PubMed	Exclude	Irrelevant species/topic in title
A retrospective analysis of children with Henoch-Schonlein purpura and re-evaluation of renal pathologies using Oxford classification	Çakıcı EK, Gür G, Yazılıtaş F, Eroğlu FK, Güngör T, Arda N, Orhan D, Özalp Ateş FS, Bülbül M.	10.1007/s10157-019-01726-5	2019	PubMed	Exclude	Irrelevant species/topic in title
A retrospective cohort study investigating cutaneous vasculitis in the setting of COVID-19 notes higher rates of IgA vasculitis	Elghazzawy MB, Nassir S, Arora JS, Min MS.	10.1016/j.jaad.2024.06.043	2024	PubMed	Exclude	Irrelevant species/topic in title
A retrospective comparison of skin and renal direct immunofluorescence findings in patients with glomerulonephritis in adult Henoch-Schönlein purpura	Poterucha TJ, Wetter DA, Grande JP, Gibson LE, Camilleri MJ, Lohse CM.	10.1111/cup.12295	2014	PubMed	Exclude	Title contains exclusion keyword: patient
A retrospective observational study of glucocorticoid-induced diabetes mellitus with IgA nephropathy treated with tonsillectomy plus methylprednisolone pulse therapy	Miyawaki Y, Katsuyama T, Sada KE, Hiramatsu S, Ohashi K, Morishita M, Katsuyama E, Watanabe H, Takano-Narazaki M, Toyota-Tatebe N, Sunahori-Watanabe K, Kawabata T, Inoue T, Kinomura M, Sugiyama H, Wada J.	10.1371/journal.pone.0178018	2017	PubMed	Exclude	Irrelevant species/topic in title
A retrospective study of dermatitis herpetiformis from an immunobullous disease clinic in north India	Handa S, Dabas G, De D, Mahajan R, Chatterjee D, Saika UN, Radotra BD.	10.1111/ijd.14029	2018	PubMed	Exclude	Irrelevant species/topic in abstract
A retrospective study on the clinicopathologic features of IgG/IgA pemphigus	Criscito MC, Cohen JM, Toosi S, Penn LA, Ross CL, Park J, Love EM, Lehman JS, Brinster NK.	10.1016/j.jaad.2020.07.126	2021	PubMed	Exclude	Irrelevant species/topic in abstract
A retrospective study on the direct immunofluorescence findings in pigmented purpuric dermatosis	Ilagan FMD, Wu YH.	10.1111/cup.14507	2024	PubMed	Exclude	Irrelevant species/topic in title
A review of clinical guidelines, laboratory recommendations and external quality assurance programs for monoclonal gammopathy testing	Lim SM, Wijeratne N, Choy KW, Nguyen TTH, Setiawan L, Loh TP.	10.1080/10408363.2023.2257306	2024	PubMed	Exclude	IgA not mentioned in title
A review of currently licensed mucosal COVID-19 vaccines	Tscherne A, Krammer F.	10.1016/j.vaccine.2025.127356	2025	PubMed	Exclude	Irrelevant species/topic in title
A rhesus macaque intragastric challenge model for evaluating the safety, immunogenicity, and efficacy of live-attenuated Shigella dysenteriae 1 vaccine candidates	Ruamsap N, Imerbsin R, Khanijou P, Gonwong S, Oransathit W, Barnoy S, Venkatesan MM, Chaudhury S, Islam D.	10.3389/fmicb.2024.1454338	2024	PubMed	Exclude	Irrelevant species/topic in title
A role for autoantibodies in atherogenesis	Iseme RA, McEvoy M, Kelly B, Agnew L, Walker FR, Handley T, Oldmeadow C, Attia J, Boyle M.	10.1093/cvr/cvx112	2017	PubMed	Exclude	IgA not mentioned in title
A sciatic nerve with three roots and its perforation by the enlarged ischiadic artery	Nayak SB, George BM, Mishra S.	10.1007/s12565-013-0198-6	2014	PubMed	Exclude	Title contains exclusion keyword: rat
A scoping review on adult patients with de novo glomerular diseases following COVID-19 infection or vaccine	Qi L, Deep A, Fox J, Yii M, Rahman M, Myint M, Myat H, Thet Z.	10.1007/s11255-024-04189-0	2025	PubMed	Exclude	Irrelevant species/topic in title
A self-amplifying RNA RSV prefusion-F vaccine elicits potent immunity in pre-exposed and naïve non-human primates	A., Vijayan, Aneesh; R., Vogels, Ronald; R.P., Groppo, Rachel P.; Y., Jin, Yi; S., Khan, Selina; M.R., van Kampen, Mirjam R.; S.H.T., Jorritsma, Sytze H.T.; S., Boedhoe, Satish; M.R.M., Baert, Miranda R.M.; H.A., van Diepen, Harry A.	10.1038/s41467-024-54289-9		Scopus	Exclude	Irrelevant species or population
A serious thrombotic event in a patient with immune thrombocytopenia requiring intravenous immunoglobulin: a case report	Rungjirajittranon T, Owattanapanich W.	10.1186/s13256-018-1955-x	2019	PubMed	Exclude	Not original research (case report), not in wild mammal species
A severe case of IgA bullous pemphigoid successfully treated with dupilumab	Valenti M, De Giacomo P, Lavecchia A, Valenti G.	10.1111/dth.15890	2022	PubMed	Exclude	Irrelevant species/topic in title
A short-term ingestion of fructo-oligosaccharides increases immunoglobulin A and mucin concentrations in the rat cecum, but the effects are attenuated with the prolonged ingestion	Komura M, Fukuta T, Genda T, Hino S, Aoe S, Kawagishi H, Morita T.	10.1080/09168451.2014.925782	2014	PubMed	Exclude	Title contains exclusion keyword: rat
A simple nomogram for assessing the risk of IgA vasculitis nephritis in IgA vasculitis Asian pediatric patients	Bi Y, Quan W, Hao W, Sun R, Li L, Jiang C, Tian L, Liu L, Liu J, Li X, Li T.	10.1038/s41598-022-20369-3	2022	PubMed	Exclude	Irrelevant species/topic in title
A simple score to predict early severe infections in patients with newly diagnosed multiple myeloma	Encinas C, Hernandez-Rivas JÁ, Oriol A, Rosiñol L, Blanchard MJ, Bellón JM, García-Sanz R, de la Rubia J, de la Guía AL, Jímenez-Ubieto A, Jarque I, Iñigo B, Dourdil V, de Arriba F, Pérez-Ávila CC, Gonzalez Y, Hernández MT, Bargay J, Granell M, Rodríguez-Otero P, Silvent M, Cabrera C, Rios R, Alegre A, Gironella M, Gonzalez MS, Sureda A, Sampol A, Ocio EM, Krsnik I, García A, García-Mateo A, Sole…	10.1038/s41408-022-00652-2	2022	PubMed	Exclude	Irrelevant species/topic in title
A simultaneous oral and intramuscular prime/sublingual boost with a DNA/Modified Vaccinia Ankara viral vector-based vaccine induces simian immunodeficiency virus-specific systemic and mucosal immune responses in juvenile rhesus macaques	Curtis AD 2nd, Jensen K, Van Rompay KKA, Amara RR, Kozlowski PA, De Paris K.	10.1111/jmp.12372	2018	PubMed	Exclude	Experimental immunization or intervention study
A single dose of COVID-19 vaccine induces a strong T cell and B cell response in healthcare professionals recovered from SARS-CoV-2 infection	Laranjeira P, Rodrigues T, Silva A, Barbosa P, Reis T, Lopes C, Pinho A, Silva S, Silva I, Carvalho A, Pacheco V, Rodrigues F, Araújo L, Antunes I, Paiva A.	10.1007/s10238-022-00801-8	2023	PubMed	Exclude	Irrelevant species/topic in title
A single intranasal immunization with a subunit vaccine formulation induces higher mucosal IgA production than live respiratory syncytial virus	Garg R, Theaker M, Martinez EC, van Drunen Littel-van den Hurk S.	10.1016/j.virol.2016.09.023	2016	PubMed	Exclude	Irrelevant species/topic in title
A single nucleotide polymorphism in an IgA1 protease gene determines Streptococcus pneumoniae adaptation to the middle ear during otitis media	Tikhomirova A, Trappetti C, Paton JC, Watson-Haigh N, Wabnitz D, Jervis-Bardy J, Jardeleza C, Kidd SP.	10.1093/femspd/ftaa077	2021	PubMed	Exclude	Irrelevant species/topic in abstract
A single-cell survey of the human glomerulonephritis	Chen Z, Zhang T, Mao K, Shao X, Xu Y, Zhu M, Zhou H, Wang Q, Li Z, Xie Y, Yuan X, Ying L, Zhang M, Hu J, Mou S.	10.1111/jcmm.16407	2021	PubMed	Exclude	Irrelevant species/topic in title
A single-center analysis of Henoch-Schonlein purpura nephritis with nephrotic proteinuria in children	Feng D, Huang WY, Hao S, Niu XL, Wang P, Wu Y, Zhu GH.	10.1186/s12969-017-0146-4	2017	PubMed	Exclude	Irrelevant species/topic in title
A single-center retrospective analysis of serological and molecular findings in patients infected with Epstein-Barr virus	Gao H, Wang W, Ma X, Zhang A, Pan Y.	10.1186/s12879-025-11204-x	2025	PubMed	Exclude	Irrelevant species/topic in title
A single-centre prospective study comparing efficacy and safety of apremilast with cyclosporine in moderate to severe atopic dermatitis	Vyas HR, Shah SR, Shah BJ, Parmar KS, Jangid N, Choudhary A, Gehlawat T, Mistry D.	10.1111/ajd.14134	2023	PubMed	Exclude	IgA not mentioned in title
A six-year survey of the spectrum of renal disorders on native kidney biopsy results in Central Iran and a review of literature	Daneshpajouhnejad P, Behzadi E, Amoushahi S, Aghabozorgi A, Farmani A, Hosseini SM, Taheri D.	10.4103/1319-2442.235191	2018	PubMed	Exclude	IgA not mentioned in title
A small bowel adenocarcinoma harboring a DDR2 mutation in a celiac patient	Mollica L, Quaquarini E, Schiepatti A, Travaglino E, Antoci F, Vanoli A, Arpa G, Biagi F, Locati LD.	10.1007/s12328-024-02025-7	2024	PubMed	Exclude	Irrelevant species/topic in title
A small neighborhood well-organized: seasonal and daily activity patterns of the community of large and mid-sized mammals around waterholes in the Gobi Desert, Mongolia	Nasanbat B, Ceacero F, Ravchig S.	10.1186/s12983-021-00412-1	2021	PubMed	Exclude	Irrelevant species/topic in title
A soft metal-polyphenol capsule-based ultrasensitive immunoassay for electrochemical detection of Epstein-Barr (EB) virus infection	Huang J, Meng J, Chen S, Zhang S, Liu T, Li C, Wang F.	10.1016/j.bios.2020.112310	2020	PubMed	Exclude	Irrelevant species/topic in abstract
A somatic splice-site variant in PIK3R1 in a patient with vascular overgrowth and low immunoglobulin levels: A case report	Wilke MVMB, Schimmenti L, Lopour MQR, Tollefson MM, Klee EW.	10.1002/mgg3.2271	2023	PubMed	Exclude	Not original research (case report), not in wild mammal species
A spatially resolved atlas of the human lung characterizes a gland-associated immune niche	Madissoon E, Oliver AJ, Kleshchevnikov V, Wilbrey-Clark A, Polanski K, Richoz N, Ribeiro Orsi A, Mamanova L, Bolt L, Elmentaite R, Pett JP, Huang N, Xu C, He P, Dabrowska M, Pritchard S, Tuck L, Prigmore E, Perera S, Knights A, Oszlanczi A, Hunter A, Vieira SF, Patel M, Lindeboom RGH, Campos LS, Matsuo K, Nakayama T, Yoshida M, Worlock KB, Nikolić MZ, Georgakopoulos N, Mahbubani KT, Saeb-Parsy K,…	10.1038/s41588-022-01243-4	2023	PubMed	Exclude	Irrelevant species/topic in title
A special case of recurrent gross hematuria: Answers	Tu J, Chen C, Li H, Chu M, Geng H.	10.1007/s00467-015-3265-5	2017	PubMed	Exclude	Not original research (case report), not in wild mammal species
A special case of recurrent gross hematuria: Questions	Tu J, Chen C, Li H, Chu M, Geng H.	10.1007/s00467-015-3264-6	2017	PubMed	Exclude	Not original research (case report), not in wild mammal species
A specific diagnostic metabolome signature in adult IgA vasculitis	Boissais A, Blasco H, Emond P, Lefèvre A, Bigot A, Ramdani Y, Maldent NF, Mulleman D, Pillebout E, Maillot F, Audemard-Verger A.	10.1007/s11306-024-02107-0	2024	PubMed	Exclude	Irrelevant species/topic in title
A split face study comparing intralesional tranexamic acid versus 1064 nm long pulsed Nd: YAG laser for acne vulgaris treatment	Eltanany HHM, Qawy FAWA, Hamdino M, Ali MS.	10.1007/s00403-025-04164-4	2025	PubMed	Exclude	Irrelevant species/topic in abstract
A split-face randomized controlled study comparing the efficacy and safety of intralesional radiofrequency-assisted subcision vs conventional subcision in postacne scars	Kaur M, Sharma VK, Sethuraman G, Arava S, Gupta S.	10.1111/jocd.13384	2020	PubMed	Exclude	Irrelevant species/topic in abstract
A stab-and-roll biopsy technique to maintain gingival epithelium for desquamative gingivitis	Endo H, Rees TD, Allen EP, Kuyama K, Aoki S, Yamamoto H, Ito T.	10.1902/jop.2014.130428	2014	PubMed	Exclude	Irrelevant topic/species in title
A stepwise data interpretation process for renal amyloidosis typing by LMD-MS	Ke M, Li X, Wang L, Yue S, Zhao B.	10.1186/s12882-022-02785-9	2022	PubMed	Exclude	IgA not mentioned in title
A study of detection and comparison of immunofluorescence on formalin-fixed paraffin-embedded tissue with fresh frozen renal biopsy specimen	Solanki R, Solanki MK, Hemrajani D, Saha J.	10.4103/1319-2442.256842	2019	PubMed	Exclude	Irrelevant species/topic in abstract
A study on the association of mood disorders and gluten-related diseases	Porcelli B, Verdino V, Ferretti F, Bizzaro N, Terzuoli L, Cinci F, Bossini L, Fagiolini A.	10.1016/j.psychres.2017.12.008	2018	PubMed	Exclude	Irrelevant species/topic in abstract
A study on the impact of diet supplementation of fermented dried seaweed powder (Kappaphycus alvarezii) on healthy cat gut performance, skin and hair coat conditions, and behaviour	Mohamad Yusof L, Ahmad H, Hassim HA, Mustaffa-Kamal F, Omar S, Zainundin NK, Padam BS.	10.1007/s11259-024-10479-w	2024	PubMed	Exclude	Irrelevant species/topic in title
A study to evaluate the immunogenicity and shedding of live attenuated influenza vaccine strains in children 24-<48 months of age	Mallory RM, Nyborg A, Kalyani RN, Yuan Y, Block SL, Dubovsky F.	10.1016/j.vaccine.2019.11.055	2020	PubMed	Exclude	Irrelevant species/topic in abstract
A subepidermal blistering disorder	Moolla Y.	10.7196/SAMJ.2016.v106i3.10129	2016	PubMed	Exclude	Irrelevant species/topic in abstract
A subgroup analysis to evaluate the efficacy and safety of adapalene-benzoyl peroxide topical gel in black subjects with moderate acne	Alexis AF, Johnson LA, Kerrouche N, Callender VD.		2014	PubMed	Exclude	Title contains exclusion keyword: rat
A subset of follicular helper-like MAIT cells can provide B cell help and support antibody production in the mucosa	Jensen O, Trivedi S, Meier JD, Fairfax KC, Hale JS, Leung DT.	10.1126/sciimmunol.abe8931	2022	PubMed	Exclude	IgA not mentioned in title
A subset of patients with pemphigoid (herpes) gestationis has serological evidence of celiac disease	Saffari H, Zone JJ, Allen M, Leiferman KM.	10.1111/ijd.13925	2018	PubMed	Exclude	Irrelevant species/topic in title
A substrate-induced gating mechanism is conserved among Gram-positive IgA1 metalloproteases	Redzic JS, Rahkola J, Tran N, Holyoak T, Lee E, Martín-Galiano AJ, Meyer N, Zheng H, Eisenmesser E.	10.1038/s42003-022-04173-3	2022	PubMed	Exclude	Irrelevant species/topic in title
A synbiotic mixture of scGOS/lcFOS and Bifidobacterium breve M-16V increases faecal Bifidobacterium in healthy young children	Kosuwon P, Lao-Araya M, Uthaisangsook S, Lay C, Bindels J, Knol J, Chatchatee P.	10.3920/BM2017.0110	2018	PubMed	Exclude	Irrelevant species/topic in title
A synthetic delivery vector for mucosal vaccination	Billet A, Hadjerci J, Tran T, Kessler P, Ulmer J, Mourier G, Ghazarian M, Gonzalez A, Thai R, Urquia P, Van Baelen AC, Meola A, Fernandez I, Deville-Foillard S, MacDonald E, Paolini L, Schmidt F, Rey FA, Kay MS, Tartour E, Servent D, Johannes L.	10.1016/j.biomaterials.2023.122298	2023	PubMed	Exclude	Irrelevant species/topic in title
A systematic meta-analysis of immune signatures in patients with COVID-19	Liu K, Yang T, Peng XF, Lv SM, Ye XL, Zhao TS, Li JC, Shao ZJ, Lu QB, Li JY, Liu W.	10.1002/rmv.2195	2021	PubMed	Exclude	Irrelevant species/topic in title
A systematic review and meta-analysis of the IgA seroprevalence in COVID-19 patients: Is there a role for IgA in COVID-19 diagnosis or severity?	Rangel-Ramírez VV, Macías-Piña KA, Servin-Garrido RR, de Alba-Aguayo DR, Moreno-Fierros L, Rubio-Infante N.	10.1016/j.micres.2022.127105	2022	PubMed	Exclude	Irrelevant species/topic in title
A systematic review and meta-analysis of the efficacy and safety of the interleukin (IL)-12/23 and IL-17 inhibitors ustekinumab, secukinumab, ixekizumab, brodalumab, guselkumab and tildrakizumab for the treatment of moderate to severe plaque psoriasis	Bilal J, Berlinberg A, Bhattacharjee S, Trost J, Riaz IB, Kurtzman DJB.	10.1080/09546634.2017.1422591	2018	PubMed	Exclude	IgA not mentioned in title
A systematic review of Investigator Global Assessment (IGA) in atopic dermatitis (AD) trials: Many options, no standards	Futamura M, Leshem YA, Thomas KS, Nankervis H, Williams HC, Simpson EL.	10.1016/j.jaad.2015.09.062	2016	PubMed	Exclude	Irrelevant species/topic in abstract
A systematic review of urine biomarkers in children with IgA vasculitis nephritis	Williams CEC, Toner A, Wright RD, Oni L.	10.1007/s00467-021-05107-7	2021	PubMed	Exclude	Irrelevant species/topic in title
A systems framework for implementing healthy food retail in grocery settings	Zorbas C, Blake MR, Brown AD, Peeters A, Allender S, Brimblecombe J, Cameron AJ, Whelan J, Ferguson M, Alston L, Boelsen-Robinson T.	10.1186/s12889-023-17075-8	2024	PubMed	Exclude	IgA not mentioned in title
A systems serology approach to the investigation of infection-induced antibody responses and protection in trachoma	Barton A, Rosenkrands I, Pickering H, Faal N, Harte A, Joof H, Makalo P, Ragonnet M, Olsen AW, Bailey RL, Mabey DCW, Follmann F, Dietrich J, Holland MJ.	10.3389/fimmu.2023.1178741	2023	PubMed	Exclude	Irrelevant species/topic in title
A tale of monoclonal immunoglobulin: Clinicopathological analysis of proliferative glomerulonephritis with monoclonal immunoglobulin deposit	Maity P, Dasgupta S, Basu K, Sengupta M, Chowdhury AR, Bandopadhyay M.	10.4103/IJPM.IJPM_16_20	2021	PubMed	Exclude	IgA not mentioned in title
A tale of tripartite: An experience from a tertiary care center of Eastern India	Sengupta M, Dasgupta S, Basu K, Mukherjee S, Sarkar S, Chowdhury AR, Pandey R, Bandopadhyay M.	10.4103/IJPM.IJPM_445_20	2021	PubMed	Exclude	IgA not mentioned in title
A tandem approach of tTGA testing: A new approach for celiac disease screening	Bontkes HJ, Mulder CJJ.	10.1007/s12664-017-0807-8	2017	PubMed	Exclude	Irrelevant species/topic in title
A transcriptional serenAID: the role of noncoding RNAs in class switch recombination	Yewdell WT, Chaudhuri J.	10.1093/intimm/dxx027	2017	PubMed	Exclude	IgA not mentioned in title
A triclonal gammopathy in a relapsing multiple myeloma patient, detected by immunosubtraction method	Aksungar FB, Ayer M, Serteser M, Coskun A, Unsal I.	10.1177/0004563213512801	2014	PubMed	Exclude	Title contains exclusion keyword: patient
A triple-RBD-based mucosal vaccine provides broad protection against SARS-CoV-2 variants of concern	Yang J, Liu MQ, Liu L, Li X, Xu M, Lin H, Liu S, Hu Y, Li B, Liu B, Li M, Sun Y, Chen YQ, Shi ZL, Yan H.	10.1038/s41423-022-00929-3	2022	PubMed	Exclude	Irrelevant species/topic in title
A two-center randomized controlled trial of a repairing mask as an adjunctive treatment for mild to moderate rosacea	Wang L, Zhang Y, Chen L, Yuan D, Feng X, Zheng J, Li X, Yuan C.	10.1111/jocd.16413	2024	PubMed	Exclude	IgA not mentioned in title
A two-minute assay for electronic quantification of antibodies in saliva enabled through a reusable microfluidic multi-frequency impedance cytometer and machine learning analysis	Lin Z, Sui J, Javanmard M.	10.1007/s10544-023-00647-1	2023	PubMed	Exclude	Irrelevant species/topic in title
A typical clinical manifestation of atypical underlying diagnosis: Questions	B N, Cj NA, Mk AM, I MI.	10.1007/s00467-023-05962-6	2023	PubMed	Exclude	Irrelevant species/topic in title
A unified model for high resolution mapping of global lake (>1 ha) clarity using Landsat imagery data	Song K, Wang Q, Liu G, Jacinthe PA, Li S, Tao H, Du Y, Wen Z, Wang X, Guo W, Wang Z, Shi K, Du J, Shang Y, Lyu L, Hou J, Zhang B, Cheng S, Lyu Y, Fei L.	10.1016/j.scitotenv.2021.151188	2022	PubMed	Exclude	Irrelevant species/topic in abstract
A unique evolution of the kidney phenotype in a patient with autosomal recessive Alport syndrome	Vischini G, Kapp ME, Wheeler FC, Hopp L, Fogo AB.	10.1016/j.humpath.2018.02.024	2018	PubMed	Exclude	Irrelevant species/topic in title
A unique finding of Henoch-Schönlein purpura in adults	Bhanushali JD.	10.11604/pamj.2024.48.59.43884	2024	PubMed	Exclude	Irrelevant species/topic in abstract
A unique thymus-derived regulatory T cell subset associated with systemic lupus erythematosus	Hanaoka H, Nishimoto T, Okazaki Y, Takeuchi T, Kuwana M.	10.1186/s13075-020-02183-2	2020	PubMed	Exclude	IgA not mentioned in title
A universal recombinant adenovirus type 5 vector-based COVID-19 vaccine	Li X, Peng Q, Liu X, Xu H, Liu J, Wu X, Ye Q, Li M, Li Y.	10.3389/fimmu.2024.1374486	2024	PubMed	Exclude	Irrelevant species/topic in title
A vaccine combination of lipid nanoparticles and a cholera toxin adjuvant derivative greatly improves lung protection against influenza virus infection	Bernasconi V, Norling K, Gribonika I, Ong LC, Burazerovic S, Parveen N, Schön K, Stensson A, Bally M, Larson G, Höök F, Lycke N.	10.1038/s41385-020-0334-2	2021	PubMed	Exclude	Irrelevant species/topic in title
A vaccine targeting antigen-presenting cells through CD40 induces protective immunity against Nipah disease	Pastor Y, Reynard O, Iampietro M, Surenaud M, Picard F, El Jahrani N, Lefebvre C, Hammoudi A, Dupaty L, Brisebard É, Reynard S, Moureaux É, Moroso M, Durand S, Gonzalez C, Amurri L, Gallouët AS, Marlin R, Baize S, Chevillard E, Raoul H, Hocini H, Centlivre M, Thiébaut R, Horvat B, Godot V, Lévy Y, Cardinaud S.	10.1016/j.xcrm.2024.101467	2024	PubMed	Exclude	Irrelevant species/topic in title
A validation study of crescents in predicting ESRD in patients with IgA nephropathy	Zhang X, Shi S, Ouyang Y, Yang M, Shi M, Pan X, Lv J, Wang Z, Ren H, Shen P, Wang W, Zhang H, Xie J, Chen N.	10.1186/s12967-018-1488-5	2018	PubMed	Exclude	Irrelevant species/topic in title
A web-based survey on the occurrence of emotional blunting in patients with major depressive disorder in Japan: Patient perceptions and attitudes	Kikuchi T, Iga JI, Oosawa M, Hoshino T, Moriguchi Y, Izutsu M.	10.1002/npr2.12417	2024	PubMed	Exclude	Irrelevant species/topic in title
A young girl with hypogammaglobulinemia and granulomatous hepatitis caused by a novel mutation in ZBTB24 gene: A case based analysis	Banday AZ, Jindal AK, Kaur A, Kumar Y, Nameirakpam J, Patra PK, Rawat A.	10.1016/j.imbio.2020.151912	2020	PubMed	Exclude	IgA not mentioned in title
AAOA allergy primer: immunodeficiency	Ryan MW.	10.1002/alr.21379	2014	PubMed	Exclude	Irrelevant topic/species in title
ABH-Glycan Microarray Characterizes ABO Subtype Antibodies: Fine Specificity of Immune Tolerance After ABO-Incompatible Transplantation	Jeyakanthan M, Meloncelli PJ, Zou L, Lowary TL, Larsen I, Maier S, Tao K, Rusch J, Chinnock R, Shaw N, Burch M, Beddows K, Addonizio L, Zuckerman W, Pahl E, Rutledge J, Kanter KR, Cairo CW, Buriak JM, Ross D, Rebeyka I, West LJ.	10.1111/ajt.13625	2016	PubMed	Exclude	IgA not mentioned in title
ABO blood group and SARS-CoV-2 antibody response in a convalescent donor population	Bloch EM, Patel EU, Marshall C, Littlefield K, Goel R, Grossman BJ, Winters JL, Shrestha R, Burgess I, Laeyendecker O, Shoham S, Sullivan D, Gehrie EA, Redd AD, Quinn TC, Casadevall A, Pekosz A, Tobian AAR.	10.1111/vox.13070	2021	PubMed	Exclude	IgA not mentioned in title
ABO blood group, Epstein-Barr virus infection and prognosis of patients with non-metastatic nasopharyngeal carcinoma	Zhang YX, Kang SY, Chen G, Fang WF, Wu X, You HJ, He DC, Cao YL, Liang WH, Zhang L.	10.7314/apjcp.2014.15.17.7459	2014	PubMed	Exclude	Title contains exclusion keyword: patient
ACE insertion/deletion polymorphism (rs1799752) modifies the renoprotective effect of renin-angiotensin system blockade in patients with IgA nephropathy	Teranishi J, Yamamoto R, Nagasawa Y, Shoji T, Iwatani H, Okada N, Moriyama T, Yamauchi A, Tsubakihara Y, Imai E, Rakugi H, Isaka Y.	10.1177/1470320313515036	2015	PubMed	Exclude	Irrelevant species/topic in title
ACG releases guideline on diagnosis and management of celiac disease	Armstrong C.		2014	PubMed	Exclude	Irrelevant topic/species in title
ACKR2 contributes to pulmonary dysfunction by shaping CCL5:CCR5-dependent recruitment of lymphocytes during influenza A infection in mice	Tavares LP, Garcia CC, Gonçalves APF, Kraemer LR, Melo EM, Oliveira FMS, Freitas CS, Lopes GAO, Reis DC, Cassali GD, Machado AM, Mantovani A, Locati M, Teixeira MM, Russo RC.	10.1152/ajplung.00134.2019	2020	PubMed	Exclude	Irrelevant species/topic in title
AChR Autoantibody Pathogenic Properties Are Heterogeneously Distributed and Undergo Temporal Changes Among Patients With Myasthenia Gravis	Khani-Habibabadi F, Roy B, Pham MC, Obaid AH, Filipek B, Nowak RJ, O'Connor KC.	10.1212/NXI.0000000000200436	2025	PubMed	Exclude	Irrelevant species/topic in title
ADAM10 mediates ectopic proximal tubule development and renal fibrosis through Notch signalling	Li B, Zhu C, Dong L, Qin J, Xiang W, Davidson AJ, Feng S, Wang Y, Shen X, Weng C, Wang C, Zhu T, Teng L, Wang J, Englert C, Chen J, Jiang H.	10.1002/path.5517	2020	PubMed	Exclude	Irrelevant species/topic in title (human kidney study)
ADP-ribosylating enterotoxins as vaccine adjuvants	Lycke N, Lebrero-Fernández C.	10.1016/j.coph.2018.03.015	2018	PubMed	Exclude	Irrelevant species/topic in title
AGA Clinical Practice Update on Diagnosis and Monitoring of Celiac Disease-Changing Utility of Serology and Histologic Measures: Expert Review	Husby S, Murray JA, Katzka DA.	10.1053/j.gastro.2018.12.010	2019	PubMed	Exclude	Irrelevant species/topic in title
AGA Clinical Practice Update on the Evaluation and Management of Seronegative Enteropathies: Expert Review	Leonard MM, Lebwohl B, Rubio-Tapia A, Biagi F.	10.1053/j.gastro.2020.08.061	2021	PubMed	Exclude	Not original research (review), not in wild mammal species
AGA Technical Review on the Evaluation of Functional Diarrhea and Diarrhea-Predominant Irritable Bowel Syndrome in Adults (IBS-D)	Carrasco-Labra A, Lytvyn L, Falck-Ytter Y, Surawicz CM, Chey WD.	10.1053/j.gastro.2019.06.014	2019	PubMed	Exclude	IgA not mentioned in title
AGY, a Novel Egg Yolk-Derived Anti-gliadin Antibody, Is Safe for Patients with Celiac Disease	Sample DA, Sunwoo HH, Huynh HQ, Rylance HL, Robert CL, Xu BW, Kang SH, Gujral N, Dieleman LA.	10.1007/s10620-016-4426-5	2017	PubMed	Exclude	Irrelevant species/topic in title
AICDA single nucleotide polymorphism in common variable immunodeficiency and selective IgA deficiency	Farhadi E, Nemati S, Amirzargar AA, Hirbod-Mobarakeh A, Nabavi M, Soltani S, Mahdaviani SA, Shahinpour S, Arshi S, Nikbin B, Aghamohammadi A, Rezaei N.	10.1016/j.aller.2013.02.002	2014	PubMed	Exclude	Irrelevant topic/species in title
AJKD Atlas of Renal Pathology: Anti-Glomerular Basement Membrane Antibody-Mediated Glomerulonephritis	Fogo AB, Lusco MA, Najafian B, Alpers CE.	10.1053/j.ajkd.2016.09.003	2016	PubMed	Exclude	Irrelevant species/topic in abstract
AJKD Atlas of Renal Pathology: HIV-Associated Immune Complex Kidney Disease (HIVICK)	Fogo AB, Lusco MA, Najafian B, Alpers CE.	10.1053/j.ajkd.2016.06.003	2016	PubMed	Exclude	Irrelevant species/topic in title
AJKD Atlas of Renal Pathology: IgA nephropathy	Fogo AB, Lusco MA, Najafian B, Alpers CE.	10.1053/j.ajkd.2015.08.001	2015	PubMed	Exclude	Irrelevant species/topic in title
AJKD Atlas of Renal Pathology: IgA-Dominant Infection-Related Glomerulonephritis	Paueksakon P, Najafian B, Alpers CE, Fogo AB.	10.1053/j.ajkd.2023.05.009	2024	PubMed	Exclude	Irrelevant species/topic in title
AJKD Atlas of Renal Pathology: Subacute Bacterial Endocarditis-Associated Glomerulonephritis	Lusco MA, Fogo AB, Najafian B, Alpers CE.	10.1053/j.ajkd.2016.06.001	2016	PubMed	Exclude	Irrelevant species/topic in title
AL amyloidosis, hypothyroidism and reduced tissue availability of thyroid hormones by thyroid hormone-binding immunoglobulin: a new possible perspective	Benvenga S, Guarneri F.	10.1111/joim.12660	2018	PubMed	Exclude	Irrelevant species/topic in title
ALIGNing the treatment of IgA nephropathy: Reducing proteinuria with endothelin A receptor inhibition	Willcocks L.	10.1016/j.medj.2024.11.017	2025	PubMed	Exclude	Irrelevant species/topic in title
ALVAC-HIV B/C candidate HIV vaccine efficacy dependent on neutralization profile of challenge virus and adjuvant dose and type	Schifanella L, Barnett SW, Bissa M, Galli V, Doster MN, Vaccari M, Tomaras GD, Shen X, Phogat S, Pal R, Montefiori DC, LaBranche CC, Rao M, Trinh HV, Washington-Parks R, Liyanage NPM, Gorini G, Brown DR, Liang F, Loré K, Venzon DJ, Magnanelli W, Metrinko M, Kramer J, Breed M, Alter G, Ruprecht RM, Franchini G.	10.1371/journal.ppat.1008121	2019	PubMed	Exclude	Irrelevant species/topic in title
ANCA Negative Vasculitis Manifesting as Pulmonary-Renal Syndrome in a Patient with Chronic Osteomyelitis	Jangid A, Kumar R, Batra T, Kakar A.	10.59556/japi.73.0866	2025	PubMed	Exclude	Irrelevant species/topic in title
ANCA and IgA glomerulonephritis all in one: prognosis and complications	Nissaisorakarn P, D'Agati V, Anis K, Jim B.	10.1136/bcr-2017-222080	2017	PubMed	Exclude	Not original research (case report), not in wild mammal species
ANCA negative pulmonary vasculitis: a challenging diagnosis	Zhang Y, Mayor K, Mahdi A.	10.1136/bcr-2023-258766	2024	PubMed	Exclude	Irrelevant species/topic in title
ANCA vasculitis and IgA nephropathy linked to silica exposure	Rao N, Bendall A, Lanteri M.	10.1093/occmed/kqaa122	2020	PubMed	Exclude	Irrelevant species/topic in title
ANCA-Positive pauci-immune crescentic glomerulonephritis in a patient with systemic lupus erythematosus	Herrera-Añazco P, Velásquez-Castillo P, Pacheco-Mendoza J, Valenzuela-Rodriguez G, Asato-Higa C.	10.5935/0101-2800.20170079	2017	PubMed	Exclude	Irrelevant species/topic in title
ANCA-positive IgA nephropathy without necrotising or crescentic glomerulonephritis: a clinical conundrum	Koratala A, Zeng X, Kazory A.	10.1136/bcr-2017-222171	2017	PubMed	Exclude	Irrelevant species/topic in title
ANCA-positive vasculitis as a secondary autoimmune disease after autologous stem cell transplantation for systemic sclerosis: a case report	Schmalzing M, Amann K, Tony HP.		2014	PubMed	Exclude	Irrelevant topic/species in title
ANTI-TTG AMONG CHILDREN WITH CHRONIC FUNCTIONAL CONSTIPATION UNRESPONSIVE TO 6 WEEKS OF TREATMENT OF CONSTIPATION	Sadjadei N, Hosseinmardy S, Hakimzadeh M, Ziaei Kajbaf T, Javaherizadeh H.	10.1590/S0004-2803.201700000-22	2017	PubMed	Exclude	Irrelevant species/topic in title
ANTIBIOTIC ASSOCIATIVE DISORDERS OF THE MICROBIOCENOSIS OF THE COLON IN INFANTS WITH ACUTE RESPIRATORY DISEASES	Dudnyk VM, Andrikevych II, Khromykh K, Mantak HI, Rudenko HM.	10.36740/WLek202205217	2022	PubMed	Exclude	Irrelevant species/topic in title
ANTIGENIC STIMULATION DURING PREGNANCY MODIFIES SPECIFIC IGA1 AND IGA2 SUBCLASSES IN HUMAN COLOSTRUM ACCORDING TO THE CHEMICAL COMPOSITION OF THE ANTIGEN	Sánchez-Salguero ES, Rodríguez-Chacón BC, Leyva-Daniel J, Zambrano-Carrasco J, Miguel-Rodríguez CE, Santos-Argumedo L.	10.24875/RIC.19003230	2020	PubMed	Exclude	Irrelevant species/topic in title
APDS patients with immune-complex vasculitis and resolution with leniolisib	Doroudchi MA, Stephens AV, Wang Z, Dhami J, Butte MJ.	10.1016/j.clim.2024.110176	2024	PubMed	Exclude	Irrelevant species/topic in title
APRIL - Springtime for New IgA Nephropathy Therapy?	Lemley KV, Glassock RJ.	10.1056/NEJMe2312300	2024	PubMed	Exclude	Irrelevant species/topic in title
APRIL Induces a Novel Subset of IgA(+) Regulatory B Cells That Suppress Inflammation via Expression of IL-10 and PD-L1	Fehres CM, van Uden NO, Yeremenko NG, Fernandez L, Franco Salinas G, van Duivenvoorde LM, Huard B, Morel J, Spits H, Hahne M, Baeten DLP.	10.3389/fimmu.2019.01368	2019	PubMed	Exclude	Irrelevant species/topic in abstract
AQP4 autoantibodies in patients with idiopathic normal pressure hydrocephalus	Gastaldi M, Todisco M, Carlin G, Scaranzin S, Zardini E, Minafra B, Zangaglia R, Pichiecchio A, Reindl M, Jarius S, Pacchetti C, Franciotta D.	10.1016/j.jneuroim.2020.577407	2020	PubMed	Exclude	Irrelevant species/topic in title
ASCA (Anti-Saccharomyces cerevisiae Antibody) in Patients With Scleroderma	Fedrigo A, Skare TL, Bortoluzzi AL, Nisihara R.	10.1097/RHU.0000000000000759	2019	PubMed	Exclude	Irrelevant species/topic in title
ASSESSMENT OF THE STATE OF IMMUNE SYSTEM IN PATIENTS WITH METASTATIC AND GLIAL BRAIN TUMORS AT THE PREPARATORY STAGE OF RADIOTHERAPY	Gryazov AA, Lysianyi MI, Gryazov AB, Medvedovska YV.	10.36740/WLek202207125	2022	PubMed	Exclude	Irrelevant species/topic in title
ASSOCIATION BETWEEN HIGH MOBILITY GROUP BOX 1 PROTEIN GENE (rs41369348) POLYMORPHISM AND IMMUNOGLOBULIN A VASCULITIS IN CHILDREN	Batnožić Varga M, Šestan M, Wagner J, Crkvenac Gornik K, Kifer N, Frković M, Stefinovec L, Vučemilović Jurić V, Grgurić D, Pušeljić S, Jelušić M.	10.20471/acc.2023.62.01.04	2023	PubMed	Exclude	Irrelevant species/topic in title
ATP released by intestinal bacteria limits the generation of protective IgA against enteropathogens	Proietti M, Perruzza L, Scribano D, Pellegrini G, D'Antuono R, Strati F, Raffaelli M, Gonzalez SF, Thelen M, Hardt WD, Slack E, Nicoletti M, Grassi F.	10.1038/s41467-018-08156-z	2019	PubMed	Exclude	Irrelevant species/topic in abstract
ATP-gated ionotropic P2X7 receptor controls follicular T helper cell numbers in Peyer's patches to promote host-microbiota mutualism	Proietti M, Cornacchione V, Rezzonico Jost T, Romagnani A, Faliti CE, Perruzza L, Rigoni R, Radaelli E, Caprioli F, Preziuso S, Brannetti B, Thelen M, McCoy KD, Slack E, Traggiai E, Grassi F.	10.1016/j.immuni.2014.10.010	2014	PubMed	Exclude	Title contains exclusion keyword: receptor
ATYPICAL FORMS OF EYE TOXOPLASMOSIS IN CHILDHOOD. CASE REPORTS	Krásný J, Šach J, Daňková E.	10.31348/2022/27	2022	PubMed	Exclude	Not original research (case report), not in wild mammal species
AUTOIMMUNE RETINOPATHY MIMICKING HERITABLE RETINAL DEGENERATION IN A PATIENT WITH COMMON VARIABLE IMMUNE DEFICIENCY	Wiley LA, Binkley EM, DeLuca AP, Workalemahu G, Tatro NJ, Luse MA, Kennedy EL, Folk JC, Scheetz TE, Ballas ZK, Tucker BA, Mullins RF, Han IC, Stone EM.	10.1097/ICB.0000000000000941	2022	PubMed	Exclude	Irrelevant species/topic in title
AZD1222 (ChAdOx1 nCoV-19) Vaccine: Hurdles and Visions	M.A., Ahmad, Md Altamash; H., Kaur, Harleen; P., Kumari, Pratima; R.P., Singh, Ravinder Pal; R., Kaur, Rupinder; H., Chopra, Hitesh; O., Sardana, Ojus; T.B., Emran, Talha Bin; K., Dhama, Kuldeep	10.22207/JPAM.17.1.41		Scopus	Exclude	Irrelevant species/topic in title
AZD1222-induced nasal antibody responses are shaped by prior SARS-CoV-2 infection and correlate with virologic outcomes in breakthrough infection	Aksyuk AA, Bansal H, Wilkins D, Stanley AM, Sproule S, Maaske J, Sanikommui S, Hartman WR, Sobieszczyk ME, Falsey AR, Kelly EJ.	10.1016/j.xcrm.2022.100882	2023	PubMed	Exclude	Irrelevant species/topic in title
AZGP1 as a potential biomarker of IgA vasculitis with nephritis in a children‑based urinary proteomics study by diaPASEF	Zhu ZQ, Zhang T, Chang S, Ren ZH, Zhang Q.	10.3892/mmr.2023.13044	2023	PubMed	Exclude	Irrelevant species/topic in title
Abatacept induced long-term non-progressive reduction in gamma-globulins and autoantibodies: dissociation from disease activity control	Dinis VG, Viana VT, Leon EP, Silva CA, Saad CG, Moraes JC, Bonfa ES, Medeiros-Ribeiro AC.	10.1007/s10067-020-04932-9	2020	PubMed	Exclude	IgA not mentioned in title
Abatacept reduces levels of switched memory B cells, autoantibodies, and immunoglobulins in patients with rheumatoid arthritis	Scarsi M, Paolini L, Ricotta D, Pedrini A, Piantoni S, Caimi L, Tincani A, Airò P.	10.3899/jrheum.130905	2014	PubMed	Exclude	Title contains exclusion keyword: patient
Abatacept use for 24 weeks has a limited effect on salivary gland inflammation in Sjögren's disease patients	Nakshbandi U, Liefers SC, Arends S, Spijkervet FKL, Verstappen GMPJ, Vissink A, de Wolff L, van der Vegt B, Bootsma H, Kroese FGM.	10.55563/clinexprheumatol/6n0y0v	2024	PubMed	Exclude	Irrelevant species/topic in abstract
Abdominal Pain Mimics	Murali N, El Hayek SM.	10.1016/j.emc.2021.07.003	2021	PubMed	Exclude	Irrelevant species/topic in title
Abdominal Pain and Bilious Vomiting With a Dilated Duodenum and Stomach in a Five-Year-Old Boy	Aoyagi R, Ogasawara M.	10.1053/j.gastro.2024.02.006	2024	PubMed	Exclude	Irrelevant species/topic in title
Abdominal Pain as the First Manifestation of a Systemic Disease	Coutinho Martins Mendes Simões G, Vasconcelos Loureiro R, Glória Coimbra JM.	10.1053/j.gastro.2021.07.005	2021	PubMed	Exclude	Irrelevant species/topic in title
Abdominal imaging and endoscopic characteristics of adult abdominal IgA vasculitis: a multicenter retrospective study	Gong YQ, Han L, Zhang JY, Yu J, Wu N, Hu WP, Xu Z, Liu W, Huang WF.	10.1080/07853890.2024.2408467	2024	PubMed	Exclude	Irrelevant species/topic in title
Abdominal pain with curious massive gastric ulcer: A case report of IgA vasculitis complicated with cytomegalovirus infection	Zhang Y, Yang A, Wang Q.	10.1097/MD.0000000000043050	2025	PubMed	Exclude	Irrelevant species/topic in title
Abelmoschus manihot - a traditional Chinese medicine versus losartan potassium for treating IgA nephropathy: study protocol for a randomized controlled trial	Li P, Chen YZ, Lin HL, Ni ZH, Zhan YL, Wang R, Yang HT, Fang JA, Wang NS, Li WG, Sun XF, Chen XM.	10.1186/s13063-016-1774-6	2017	PubMed	Exclude	Irrelevant species/topic in title
Aberrant B cell receptor signaling in circulating naïve and IgA(+) memory B cells from newly-diagnosed autoantibody-positive rheumatoid arthritis patients	Neys SFH, Heutz JW, van Hulst JAC, Vink M, Bergen IM, de Jong PHP, Lubberts E, Hendriks RW, Corneth OBJ.	10.1016/j.jaut.2024.103168	2024	PubMed	Exclude	Irrelevant species/topic in abstract
Aberrant Glycosylation of the IgA1 Molecule in IgA Nephropathy	Novak J, Barratt J, Julian BA, Renfrow MB.	10.1016/j.semnephrol.2018.05.016	2018	PubMed	Exclude	Irrelevant species/topic in title
Aberrant Gut Microbiome Contributes to Barrier Dysfunction, Inflammation, and Local Immune Responses in IgA Nephropathy	Tang Y, Xiao Y, He H, Zhu Y, Sun W, Hu P, Xu X, Liu Z, Yan Z, Wei M.	10.1159/000528973	2023	PubMed	Exclude	Irrelevant species/topic in title
Aberrant Gut Microbiome Contributes to Intestinal Oxidative Stress, Barrier Dysfunction, Inflammation and Systemic Autoimmune Responses in MRL/lpr Mice	Wang H, Wang G, Banerjee N, Liang Y, Du X, Boor PJ, Hoffman KL, Khan MF.	10.3389/fimmu.2021.651191	2021	PubMed	Exclude	Irrelevant species/topic in title
Aberrant Humoral Immune Responses in Neurosyphilis: CXCL13/CXCR5 Play a Pivotal Role for B-Cell Recruitment to the Cerebrospinal Fluid	Yu Q, Cheng Y, Wang Y, Wang C, Lu H, Guan Z, Huang J, Gong W, Shi M, Ni L, Wu J, Peng R, Zhou P.	10.1093/infdis/jix233	2017	PubMed	Exclude	Irrelevant species/topic in abstract
Aberrant IgA responses to the gut microbiota during infancy precede asthma and allergy development	Dzidic M, Abrahamsson TR, Artacho A, Björkstén B, Collado MC, Mira A, Jenmalm MC.	10.1016/j.jaci.2016.06.047	2017	PubMed	Exclude	Irrelevant species/topic in abstract
Aberrant IgA1 Glycosylation in IgA Nephropathy: A Systematic Review	Sun Q, Zhang Z, Zhang H, Liu X.	10.1371/journal.pone.0166700	2016	PubMed	Exclude	Irrelevant species/topic in title
Aberrant RL2 O-GlcNAc antibody reactivity against serum-IgA1 of patients with colorectal cancer	Verathamjamras C, Sriwitool TE, Netsirisawan P, Chaiyawat P, Chokchaichamnankit D, Prasongsook N, Srisomsap C, Svasti J, Champattanachai V.	10.1007/s10719-021-09978-8	2021	PubMed	Exclude	Irrelevant species/topic in title
Aberrant SATB1 expression is associated with Epstein-Barr virus infection, metastasis and survival in human nasopharyngeal cells and endemic nasopharyngeal carcinoma	Deng YF, Zhou DN, Pan ZY, Yin P.		2014	PubMed	Exclude	Title contains exclusion keyword: human
Aberrant epithelial differentiation by cigarette smoke dysregulates respiratory host defence	Amatngalim GD, Schrumpf JA, Dishchekenian F, Mertens TCJ, Ninaber DK, van der Linden AC, Pilette C, Taube C, Hiemstra PS, van der Does AM.	10.1183/13993003.01009-2017	2018	PubMed	Exclude	Irrelevant species/topic in abstract
Aberrant mucosal immunoreaction to tonsillar microbiota in immunoglobulin A nephropathy	Yamaguchi H, Goto S, Takahashi N, Tsuchida M, Watanabe H, Yamamoto S, Kaneko Y, Higashi K, Mori H, Nakamura Y, Horii A, Kurokawa K, Narita I.	10.1093/ndt/gfaa223	2021	PubMed	Exclude	Irrelevant species/topic in title
Aberrantly methylated DNA regions lead to low activation of CD4+ T-cells in IgA nephropathy	Sallustio F, Serino G, Cox SN, Dalla Gassa A, Curci C, De Palma G, Banelli B, Zaza G, Romani M, Schena FP.	10.1042/CS20150711	2016	PubMed	Exclude	Irrelevant species/topic in title
Abnormal Function of Circulating Follicular Helper T Cells Leads to Different Manifestations of B Cell Maturation and Differentiation in Patients with Osteosarcoma	Zhao G, Liang J, Cao J, Jiang S, Lu J, Jiang B.	10.1155/2022/3724033	2022	PubMed	Exclude	Irrelevant species/topic in title
Abnormal Peyer patch development and B-cell gut homing drive IgA deficiency in Kabuki syndrome	Pilarowski GO, Cazares T, Zhang L, Benjamin JS, Liu K, Jagannathan S, Mousa N, Kasten J, Barski A, Lindsley AW, Bjornsson HT.	10.1016/j.jaci.2019.11.034	2020	PubMed	Exclude	Irrelevant species/topic in abstract
Abnormal [(18)F]fluorodeoxyglucose accumulation to tori tubarius in IgG4-related disease	Nagahata K, Kanda M, Kamekura R, Sugawara M, Yama N, Suzuki C, Takano K, Hatakenaka M, Takahashi H.	10.1007/s12149-021-01691-8	2022	PubMed	Exclude	IgA not mentioned in title
Abnormal apical-to-basal transport of dietary ovalbumin by secretory IgA stimulates a mucosal Th1 response	Abed J, Lebreton C, Champier G, Cuvillier A, Cogné M, Meresse B, Dugave C, Garfa-Traoré M, Corthésy B, Cerf-Bensussan N, Heyman M.	10.1038/mi.2013.49	2014	PubMed	Exclude	Irrelevant topic/species in title
Abnormal expression of TGFBR2, EGF, LRP10, and IQGAP1 is involved in the pathogenesis of coronary artery disease	Du Y, Hu Y, Wen N, Fu S, Zhang G, Li L, Liu T, Lv X, Zhang W.	10.31083/j.rcm2203103	2021	PubMed	Exclude	IgA not mentioned in title
Abnormal gray matter and white matter volume in 'Internet gaming addicts'	Lin X, Dong G, Wang Q, Du X.	10.1016/j.addbeh.2014.09.010	2015	PubMed	Exclude	Irrelevant topic/species in title
Abnormal heavy/light chain ratio after treatment is associated with shorter survival in patients with IgA myeloma	Suehara Y, Takamatsu H, Fukumoto K, Fujisawa M, Narita K, Usui Y, Takeuchi M, Endean K, Matsue K.	10.1111/cas.13125	2017	PubMed	Exclude	Irrelevant species/topic in title
Abnormal hematopoiesis and autoimmunity in human subjects with germline IKZF1 mutations	Hoshino A, Okada S, Yoshida K, Nishida N, Okuno Y, Ueno H, Yamashita M, Okano T, Tsumura M, Nishimura S, Sakata S, Kobayashi M, Nakamura H, Kamizono J, Mitsui-Sekinaka K, Ichimura T, Ohga S, Nakazawa Y, Takagi M, Imai K, Shiraishi Y, Chiba K, Tanaka H, Miyano S, Ogawa S, Kojima S, Nonoyama S, Morio T, Kanegane H.	10.1016/j.jaci.2016.09.029	2017	PubMed	Exclude	Irrelevant species/topic in title
Abnormal immunity of non-survivors with COVID-19: predictors for mortality	Zhao Y, Nie HX, Hu K, Wu XJ, Zhang YT, Wang MM, Wang T, Zheng ZS, Li XC, Zeng SL.	10.1186/s40249-020-00723-1	2020	PubMed	Exclude	IgA not mentioned in title
Abnormalities in Chromosomes 1q and 13 Independently Correlate With Factors of Poor Prognosis in Multiple Myeloma	Kim M, Ju YS, Lee EJ, Kang HJ, Kim HS, Cho HC, Kim HJ, Kim JA, Lee DS, Lee YK.	10.3343/alm.2016.36.6.573	2016	PubMed	Exclude	Irrelevant species/topic in abstract
Abnormalities in Protocol Graft Kidney Biopsy 6 Months Posttransplantation in a Tertiary Care Center Hospital of Nepal	Shrestha M, Singh D, Sigdel MR, Kafle MP.	10.1016/j.transproceed.2018.03.042	2018	PubMed	Exclude	Human clinical pathology
Abrocitinib efficacy and safety in patients with moderate-to-severe atopic dermatitis: Results from phase 3 studies, including the long-term extension JADE EXTEND study	Reich K, Silverberg JI, Papp KA, Deleuran M, Katoh N, Strober B, Beck LA, de Bruin-Weller M, Werfel T, Zhang F, Biswas P, DiBonaventura MD, Chan G, Johnson S, Farooqui SA, Kerkmann U, Clibborn C.	10.1111/jdv.19280	2023	PubMed	Exclude	Irrelevant species/topic in title
Abrocitinib versus Placebo or Dupilumab for Atopic Dermatitis	Bieber T, Simpson EL, Silverberg JI, Thaçi D, Paul C, Pink AE, Kataoka Y, Chu CY, DiBonaventura M, Rojo R, Antinew J, Ionita I, Sinclair R, Forman S, Zdybski J, Biswas P, Malhotra B, Zhang F, Valdez H; JADE COMPARE Investigators.	10.1056/NEJMoa2019380	2021	PubMed	Exclude	Irrelevant species/topic in title
Abrocitinib: A New FDA-Approved Drug for Moderate-to-Severe Atopic Dermatitis	Perche PO, Cook MK, Feldman SR.	10.1177/10600280221096713	2023	PubMed	Exclude	IgA not mentioned in title
Abrupt worsening of occult IgA nephropathy after the first dose of SARS-CoV-2 vaccination	Fujita Y, Yoshida K, Ichikawa D, Shibagaki Y, Yazawa M.	10.1007/s13730-021-00670-2	2022	PubMed	Exclude	Irrelevant species/topic in title
Absence of NC14A Domain of COLXVII/BP180 in Mice Results in IL-17‒Associated Skin Inflammation	Lindgren O, Le Menn G, Tuusa J, Chen ZJ, Tasanen K, Kokkonen N.	10.1016/j.jid.2022.07.019	2023	PubMed	Exclude	Irrelevant species/topic in abstract
Absence of Toxemia in Clostridioides difficile Infection: Results from Ultrasensitive Toxin Assay of Serum	Sprague R, Warny K, Pollock N, Daugherty K, Lin Q, Xu H, Cuddemi C, Barrett C, Chen X, Banz A, Lantz A, Garey KW, Gonzales-Luna AJ, Alonso CD, Galvez JAV, Kelly CP.	10.1007/s10620-020-06683-8	2021	PubMed	Exclude	Irrelevant species/topic in abstract
Absence of inferior vena cava in 14-year old boy associated with deep venous thrombosis and positive Mycoplasma pneumoniae serum antibodies--a case report	Kalicki B, Sadecka M, Wawrzyniak A, Kozinski P, Dziekiewicz M, Jung A.	10.1186/s12887-015-0357-0	2015	PubMed	Exclude	Not original research (case report), not in wild mammal species
Absence of mesangial C1q deposition is associated with resolution of proteinuria and hematuria after tonsillectomy plus steroid pulse therapy for immunoglobulin a nephropathy	Nishiwaki H, Hasegawa T, Nagayama Y, Kaneshima N, Takayasu M, Hirose M, Komukai D, Inoue Y, Koiwa F, Yoshimura A.	10.1159/000381217	2015	PubMed	Exclude	Irrelevant species/topic in title
Absence of salivary CCL28 in primary Sjögren's syndrome	Hernandez-Molina G, Burkhardt AM, Lima G, Zlotnik A, Betanzos JL, Bahena S, Llorente L.	10.1007/s00296-014-3210-0	2015	PubMed	Exclude	Irrelevant species/topic in abstract
Abundance of single filamentous bacteria, and expression of differentiated Th17 cells, their signature cytokine IL-17 A, and retinoic acid receptor are predictive of poor rotavirus vaccine take	Bubuluma R, Seheri M, Magwira CA.	10.1186/s12985-025-02816-5	2025	PubMed	Exclude	Irrelevant species/topic in abstract
Acapsular Staphylococcus aureus with a non-functional agr regains capsule expression after passage through the bloodstream in a bacteremia mouse model	Suligoy CM, Díaz RE, Gehrke AK, Ring N, Yebra G, Alves J, Gómez MI, Wendler S, Fitzgerald JR, Tuchscherr L, Löffler B, Sordelli DO, Llana MN, Buzzola FR.	10.1038/s41598-020-70671-1	2020	PubMed	Exclude	Irrelevant species/topic in title
Accelerated involution of germinal center in palatine tonsils in IgA nephropathy	Ueda H, Joh K, Ueda Y, Marumoto H, Okabe M, Isaka N, Tsuboi N, Kojima H, Miyazaki Y, Yokoo T.	10.1371/journal.pone.0301853	2024	PubMed	Exclude	Irrelevant species/topic in title
Acceptance and uptake of vaccines against tetanus, influenza, pertussis, and COVID-19 among pregnant and postpartum women in low- and middle-income countries: a systematic review and meta-analysis protocol	Ayouni I, Mbangiwa T, Amponsah-Dacosta E, Noll S, Kagina BM, Muloiwa R.	10.1186/s13643-024-02645-7	2024	PubMed	Exclude	Irrelevant species/topic in title
Accounting for B-cell Behavior and Sampling Bias Predicts Anti-PD-L1 Response in Bladder Cancer	Dyugay IA, Lukyanov DK, Turchaninova MA, Serebrovskaya EO, Bryushkova EA, Zaretsky AR, Khalmurzaev O, Matveev VB, Shugay M, Shelyakin PV, Chudakov DM.	10.1158/2326-6066.CIR-21-0489	2022	PubMed	Exclude	Irrelevant species/topic in title
Accumulation of Heavy Metals in People on a Gluten-Free Diet	Raehsler SL, Choung RS, Marietta EV, Murray JA.	10.1016/j.cgh.2017.01.034	2018	PubMed	Exclude	IgA not mentioned in title
Accumulation of Neutrophil Phagocytic Antibody Features Tracks With Naturally Acquired Immunity Against Malaria in Children	Nziza N, Tran TM, DeRiso EA, Dolatshahi S, Herman JD, de Lacerda L, Junqueira C, Lieberman J, Ongoiba A, Doumbo S, Kayentao K, Traore B, Crompton PD, Alter G.	10.1093/infdis/jiad115	2023	PubMed	Exclude	Irrelevant species/topic in title
Accumulation of exhausted CD8+ T cells in extramammary Paget's disease	Iga N, Otsuka A, Yamamoto Y, Nakashima C, Honda T, Kitoh A, Nakajima S, Egawa G, Nomura T, Dainichi T, Matsushita S, Tanizaki H, Yamamoto Y, Funakoshi T, Fujisawa Y, Fujimura T, Hata H, Ishida Y, Kabashima K.	10.1371/journal.pone.0211135	2019	PubMed	Exclude	IgA not mentioned in title
Accuracy in Diagnosis of Celiac Disease Without Biopsies in Clinical Practice	Werkstetter KJ, Korponay-Szabó IR, Popp A, Villanacci V, Salemme M, Heilig G, Lillevang ST, Mearin ML, Ribes-Koninckx C, Thomas A, Troncone R, Filipiak B, Mäki M, Gyimesi J, Najafi M, Dolinšek J, Dydensborg Sander S, Auricchio R, Papadopoulou A, Vécsei A, Szitanyi P, Donat E, Nenna R, Alliet P, Penagini F, Garnier-Lengliné H, Castillejo G, Kurppa K, Shamir R, Hauer AC, Smets F, Corujeira S, van W…	10.1053/j.gastro.2017.06.002	2017	PubMed	Exclude	Irrelevant species/topic in title
Accuracy of HLA-DQ genotyping in combination with IgA anti-tissue transglutaminase serology and a "scoring system" for the diagnosis of celiac disease in Turkish children	Çakır M, Baran M, Uçar F, Akbulut UE, Kaklıkkaya N, Ersöz Ş.		2014	PubMed	Exclude	Title contains exclusion keyword: children
Accuracy of Screening Tests for Celiac Disease in Asymptomatic Patients With Type 1 Diabetes	Gould MJ, Mahmud FH, Clarke ABM, McDonald C, Saibil F, Punthakee Z, Marcon MA.	10.14309/ajg.0000000000001193	2021	PubMed	Exclude	Irrelevant species/topic in title
Accuracy of Urinary Epidermal Growth Factor to Creatinine Ratio to Predict 24-Hour Urine Epidermal Growth Factor and Interstitial Kidney Fibrosis in Patients with IgA Nephropathy	Segarra A, Carnicer C, Jatem E, Martin M, Molina M, Perich C, Martinez C.	10.7754/Clin.Lab.2018.181122	2019	PubMed	Exclude	Irrelevant species/topic in title
Accuracy of a no-biopsy approach for the diagnosis of coeliac disease across different adult cohorts	Penny HA, Raju SA, Lau MS, Marks LJ, Baggus EM, Bai JC, Bassotti G, Bontkes HJ, Carroccio A, Danciu M, Derakhshan MH, Ensari A, Ganji A, Green PHR, Johnson MW, Ishaq S, Lebwohl B, Levene A, Maxim R, Mohaghegh Shalmani H, Rostami-Nejad M, Rowlands D, Spiridon IA, Srivastava A, Volta U, Villanacci V, Wild G, Cross SS, Rostami K, Sanders DS.	10.1136/gutjnl-2020-320913	2021	PubMed	Exclude	Irrelevant species/topic in title
Accuracy of immunoglobulin M and immunoglobulin A of saliva in early diagnosis of dengue: Systematic Review and Meta-analysis	Colonetti T, Rocha BVE, Grande AJ, Alexandre MCM, Dondossola ER, Madeira K, Rosa MI.	10.1590/0001-3765201820170989	2018	PubMed	Exclude	Irrelevant species/topic in abstract
Accuracy of the No-Biopsy Approach for the Diagnosis of Celiac Disease in Adults: A Systematic Review and Meta-Analysis	Shiha MG, Nandi N, Raju SA, Wild G, Cross SS, Singh P, Elli L, Makharia GK, Sanders DS, Penny HA.	10.1053/j.gastro.2023.12.023	2024	PubMed	Exclude	Irrelevant species/topic in title
Accurate Diagnosis of COVID-19 by a Novel Immunogenic Secreted SARS-CoV-2 orf8 Protein	Wang X, Lam JY, Wong WM, Yuen CK, Cai JP, Au SW, Chan JF, To KKW, Kok KH, Yuen KY.	10.1128/mBio.02431-20	2020	PubMed	Exclude	IgA not mentioned in title
Accurate Quantification of Disease Markers in Human Serum Using Iron Oxide Nanoparticle-linked Immunosorbent Assay	Zhang L, Tong S, Zhou J, Bao G.	10.7150/thno.16093	2016	PubMed	Exclude	Irrelevant species/topic in title
Accurate SARS-CoV-2 seroprevalence surveys require robust multi-antigen assays	Fotis C, Meimetis N, Tsolakos N, Politou M, Akinosoglou K, Pliaka V, Minia A, Terpos E, Trougakos IP, Mentis A, Marangos M, Panayiotakopoulos G, Dimopoulos MA, Gogos C, Spyridonidis A, Alexopoulos LG.	10.1038/s41598-021-86035-2	2021	PubMed	Exclude	Irrelevant species/topic in title
Acetate differentially regulates IgA reactivity to commensal bacteria	Takeuchi T, Miyauchi E, Kanaya T, Kato T, Nakanishi Y, Watanabe T, Kitami T, Taida T, Sasaki T, Negishi H, Shimamoto S, Matsuyama A, Kimura I, Williams IR, Ohara O, Ohno H.	10.1038/s41586-021-03727-5	2021	PubMed	Exclude	Irrelevant species/topic in title
Acid-Base Disorders in the Critically Ill Patient	Achanti A, Szerlip HM.	10.2215/CJN.04500422	2023	PubMed	Exclude	Irrelevant species/topic in title
Acne Vulgaris: The Majority of Patients Do Not Achieve Success According to FDA Guidance	Patel K, Nole KB, Fleischer A Jr.	10.36849/JDD.2021.5727	2021	PubMed	Exclude	Irrelevant species/topic in title
Acne fulminans concomitant with vasculitis-like symptoms mimicking Henoch-Schoenlein purpura	Xu X, Li X, Pradhan S, Li W.	10.1111/pde.14373	2020	PubMed	Exclude	Irrelevant species/topic in title
Acne vulgaris severity graded by in vivo reflectance confocal microscopy and optical coherence tomography	Fuchs CSK, Andersen AJB, Ardigo M, Philipsen PA, Haedersdal M, Mogensen M.	10.1002/lsm.23008	2019	PubMed	Exclude	Irrelevant species/topic in abstract
Acoustophoretic removal of proteins from blood components	Tenje M, Lundgren MN, Swärd-Nilsson AM, Kjeldsen-Kragh J, Lyxe L, Lenshof A.	10.1007/s10544-015-0003-5	2015	PubMed	Exclude	Irrelevant species/topic in abstract
Acquired Fanconi syndrome secondary to light chain deposition disease associated with monoclonal gammopathy of renal significance: A case report	Tu H, Mou L, Zhu L, Jiang Q, Gao DS, Hu Y.	10.1097/MD.0000000000012027	2018	PubMed	Exclude	Not original research (case report), not in wild mammal species
Acquired Glanzmann's thrombasthenia with IgG and IgA against activated α(IIb) β(3)	Constantinescu-Bercu A, McCann S, Hmaid A, de Groot R, Singh D, Gohil SH, Thomas M, Scully M, Westwood JP.	10.1111/bjh.18966	2023	PubMed	Exclude	Irrelevant species/topic in abstract
Acquired Reactive Perforating Collagenosis Associated with Linear Immunoglobulin A Bullous Disease	Tan Q, Liu L, Zhang J, Ni SL.	10.2340/00015555-3637	2020	PubMed	Exclude	Not original research (case report), not in wild mammal species
Acquired cutis laxa associated with inflammatory bowel disease, inflammatory arthritis and IgA nephropathy	Nirmal B, George R, Bindra MS.	10.4103/ijdvl.IJDVL_904_16	2018	PubMed	Exclude	Irrelevant species/topic in title
Acquired cystic disease-associated renal cell carcinoma with a focal sarcomatoid component: Report of a case showing more pronounced polysomy of chromosomes 3 and 16 in the sarcomatoid component	Tajima S, Waki M, Doi W, Hayashi K, Takenaka S, Fukaya Y, Kimura R.	10.1111/pin.12232	2015	PubMed	Exclude	IgA not mentioned in title
Acquired dysfibrinogenemia: monoclonal λ-type IgA binding to fibrinogen caused lower functional plasma fibrinogen level and abnormal clot formation	Arai S, Kamijo T, Takezawa Y, Sugano M, Nakazawa H, Yanagisawa R, Uehara T, Honda T, Okumura N.	10.1007/s12185-020-02874-1	2020	PubMed	Exclude	Irrelevant species/topic in abstract
Acquired factor X deficiency in a multiple myeloma without amyloidosis: a case report	Coussee A, Alliet G, Hervent AS, Vynckier L, Emmerechts J, Van Hecke S, Persijn L.	10.1080/17843286.2023.2265650	2023	PubMed	Exclude	Not original research (case report), not in wild mammal species
Acquired hemophagocytic lymphohistiocytosis as initial manifestation of multiple myeloma: A case report and literature review	Mendes FR, Sobral KM, Culler HF, Couto SCF, Pereira J, Rocha V, Martinez GA, Lage LAPC.	10.1097/MD.0000000000022299	2020	PubMed	Exclude	Not original research (case report), not in wild mammal species
Acquired low immunoglobulin levels and risk of clinically relevant infection in adult patients with systemic lupus erythematosus: a cohort study	Almaghlouth I, Su J, Johnson SR, Pullenayegum E, Gladman D, Urowitz M.	10.1093/rheumatology/keaa641	2021	PubMed	Exclude	Irrelevant species/topic in title
Acquired partial lipodystrophy (Barraquer-Simons syndrome) and IgA nephropathy	de Lucas-Collantes C, Pozo-Román J, Aparicio-López C, de Prada-Vicente I, Argente J.	10.1016/j.nefro.2016.03.003	2016	PubMed	Exclude	Irrelevant species/topic in title
Acquired susceptibility to autoimmune diseases in pediatric patients with Escherichia coli infection: A population-matched retrospective cohort study	Lee HJ, Lee SW, Cha HR, Ha EK, Kim JH, Shin SY, Lee KC, Leung PSC, Han MY, Choi JJ, Gershwin ME.	10.1016/j.jaut.2023.102997	2023	PubMed	Exclude	Irrelevant species/topic in title
Acquired von Willebrand Syndrome in a Patient with Multiple Comorbidities, Including MALT Lymphoma with IgA Monoclonal Gammopathy and Hyperviscosity Syndrome	Owari M, Harada-Shirado K, Togawa R, Fukatsu M, Sato Y, Fukuchi K, Endo M, Takahashi H, Kimura S, Osaki T, Souri M, Ichinose A, Shibata Y, Hashimoto Y, Ikezoe T.	10.2169/internalmedicine.9815-22	2023	PubMed	Exclude	Irrelevant species/topic in title
Acquisition of specific antibodies and their influence on cell-mediated immune response in neonatal cord blood after maternal pertussis vaccination during pregnancy	Lima L, Molina MDGF, Pereira BS, Nadaf MLA, Nadaf MIV, Takano OA, Carneiro-Sampaio M, Palmeira P.	10.1016/j.vaccine.2019.03.070	2019	PubMed	Exclude	Irrelevant species/topic in title
Acral Vesicular Eruption: Answer	Sheikh UA, Wang C, Abate M, Vidal CI.	10.1097/DAD.0000000000001503	2020	PubMed	Exclude	Irrelevant species/topic in title
Acral acquired cutis laxa associated with IgA multiple myeloma, joint hyperlaxity and urticarial neutrophilic dermatosis	Kluger N, Molès JP, Vanakker OM, Pernet C, Beylot-Barry M, Bessis D.	10.2340/00015555-1846	2014	PubMed	Exclude	Irrelevant topic/species in title
Acrally distributed dermatoses: Vascular dermatoses (purpura and vasculitis)	Kazandjieva J, Antonov D, Kamarashev J, Tsankov N.	10.1016/j.clindermatol.2016.09.013	2017	PubMed	Exclude	Irrelevant species/topic in title
Acteoside relieves mesangial cell injury by regulating Th22 cell chemotaxis and proliferation in IgA nephropathy	Gan L, Li X, Zhu M, Chen C, Luo H, Zhou Q.	10.1080/0886022X.2018.1450762	2018	PubMed	Exclude	Irrelevant species/topic in title
Acthar gel in the treatment of nephrotic syndrome: a multicenter retrospective case series	Madan A, Mijovic-Das S, Stankovic A, Teehan G, Milward AS, Khastgir A.	10.1186/s12882-016-0241-7	2016	PubMed	Exclude	Irrelevant species/topic in abstract
Actionable spontaneous antibody responses antagonize malignant progression in ovarian carcinoma	Handley KF, Mehta S, Martin AL, Biswas S, Maharaj K, Nagy MZ, Mine JA, Cortina C, Yu X, Sprenger K, Mandal G, Innamarato P, Powers JJ, Harro CM, Chaurio RA, Anadon CM, Shahzad MM, Flores I, Conejo-Garcia JR.	10.1016/j.ygyno.2023.03.020	2023	PubMed	Exclude	Irrelevant species/topic in title
Actions of Retinoic Acid in the Pathophysiology of HIV Infection	N., Sidell, Neil; M.A., Kane, Maureen A.	10.3390/nu14081611		Scopus	Exclude	Not original research (review), not in wild mammal species
Activated CD4(+) T cells and CD14(hi)CD16(+) monocytes correlate with antibody response following influenza virus infection in humans	Wong SS, Oshansky CM, Guo XJ, Ralston J, Wood T, Reynolds GE, Seeds R, Jelley L, Waite B, Jeevan T, Zanin M, Widdowson MA, Huang QS, Thomas PG, Webby RJ; SHIVERS Investigation Team.	10.1016/j.xcrm.2021.100237	2021	PubMed	Exclude	Irrelevant species/topic in abstract
Activated Immune and Complement C3 Are Potential Contributors in MASH via Stimulating Neutrophil Extracellular Traps	Liu A, Deng X, Hou S, Xi Y, Xu K.	10.3390/cells14100740	2025	PubMed	Exclude	Irrelevant species/topic in abstract
Activated T follicular helper-like cells are released into blood after oral vaccination and correlate with vaccine specific mucosal B-cell memory	Cárdeno A, Magnusson MK, Quiding-Järbrink M, Lundgren A.	10.1038/s41598-018-20740-3	2018	PubMed	Exclude	Irrelevant species/topic in title
Activated sympathetic nerve post stroke downregulates Toll-like receptor 5 and disrupts the gut mucosal barrier	Wang H, Li J, Wu G, Lin X, Chen J, Liang J, Zhang J, Luo X, Mao H, Xie J, Li Z, Zhou H, Xu K, Yin J, He Y.	10.1016/j.xcrm.2024.101754	2024	PubMed	Exclude	Irrelevant species/topic in title
Activation in the hypothalamic-pituitary-adrenocortical axis and sympathetic nervous system in women with carpal tunnel syndrome	Fernández-de-Las-Peñas C, Díaz-Rodríguez L, Salom-Moreno J, Galiano-Castillo N, Valverde-Herreros L, Martínez-Martín J, Pareja JA.	10.1111/pme.12453	2014	PubMed	Exclude	Irrelevant topic/species in title
Activation of Complement System in Henoch-Schönlein Purpura Nephritis	Jang HM, Baek H, Han MH, Kim YJ, Kim CD, Kim YL, Park SH, Cho MH.	10.1080/15513815.2020.1761914	2022	PubMed	Exclude	Irrelevant species/topic in abstract
Activation of Peripheral Blood Mononuclear Cells and Leptin Secretion: New Potential Role of Interleukin-2 and High Mobility Group Box (HMGB)1	Coppola A, Capuani B, Pacifici F, Pastore D, Arriga R, Bellia A, Andreadi A, Di Daniele N, Lauro R, Della-Morte D, Sconocchia G, Lauro D.	10.3390/ijms22157988	2021	PubMed	Exclude	IgA not mentioned in title
Activation of fibroblast growth factor-inducible 14 in the early phase of childhood IgA nephropathy	Tezuka Y, Eguchi-Ishimae M, Ozaki E, Ito T, Ishii E, Eguchi M.	10.1371/journal.pone.0258090	2021	PubMed	Exclude	Irrelevant species/topic in title
Activation of the Complement System in the Lower Genital Tract During Pregnancy and Delivery	Livson S, Jarva H, Kalliala I, Lokki AI, Heikkinen-Eloranta J, Nieminen P, Meri S.	10.3389/fimmu.2020.563073	2021	PubMed	Exclude	Irrelevant species/topic in abstract
Activation of the Ig Iα1 promoter by the transcription factor Ets-1 triggers Ig Iα1-Cα1 germline transcription in epithelial cancer cells	Duan Z, Zheng H, Xu S, Jiang Y, Liu H, Li M, Hu D, Li W, Bode AM, Dong Z, Cao Y.	10.1038/cmi.2013.52	2014	PubMed	Exclude	Irrelevant topic/species in title
Activation of the Nlrp3 inflammasome by mitochondrial reactive oxygen species: a novel mechanism of albumin-induced tubulointerstitial inflammation	Liu D, Xu M, Ding LH, Lv LL, Liu H, Ma KL, Zhang AH, Crowley SD, Liu BC.	10.1016/j.biocel.2014.09.018	2014	PubMed	Exclude	Irrelevant topic/species in title
Activation of vestibule-associated lymphoid tissue in localized provoked vulvodynia	Tommola P, Bützow R, Unkila-Kallio L, Paavonen J, Meri S.	10.1016/j.ajog.2014.10.1098	2015	PubMed	Exclude	Irrelevant species/topic in abstract
Active Shooter Training Drill Increases Blood and Salivary Markers of Stress	McAllister MJ, Martaindale MH, Rentería LI.	10.3390/ijerph17145042	2020	PubMed	Exclude	Irrelevant species/topic in abstract
Active bleeding after kidney biopsy: Successful ultrasound-guided direct thrombin embolization into the cortical fistula	Escudero-Fernandez JM, Bolufer Cardona M, Perez Lafuente M, Montealegre C, Uriarte I, Serres-Créixams X.	10.1002/jcu.22939	2021	PubMed	Exclude	IgA not mentioned in title
Active control of mucosal tolerance and inflammation by human IgA and IgG antibodies	Hoepel W, Golebski K, van Drunen CM, den Dunnen J.	10.1016/j.jaci.2020.04.032	2020	PubMed	Exclude	Irrelevant species/topic in title
Active dry yeast enhances immunity through modulation of gut microbiota and serum metabolic processes in captive forest musk deer (Moschus berezovskii)	Ying Z, Yang Q, Xie S, Cai M, Fan W, Gao H, Feng X, Wu Y.	10.1186/s12917-025-04705-z	2025	PubMed	Exclude	Did not assess fecal IgA
Active flare of IgA nephropathy during long-term therapy with anti-tumor necrosis factor-α antibody drugs for Crohn's disease: three case reports and literature review	Shimizu A, Tsuboi N, Haruhara K, Shirai I, Ogawa K, Miura A, Oshiro K, Ueda H, Yokote S, Okabe M, Sasaki T, Ikeda M, Yokoo T.	10.1007/s13730-023-00836-0	2024	PubMed	Exclude	Not original research (case report), not in wild mammal species
Active free secretory component and secretory IgA in human milk: do maternal vaccination, allergy, infection, mode of delivery, nutrition and active lifestyle change their concentrations?	Demers-Mathieu V, Mathijssen G, Dapra C, Do DM, Medo E.	10.1038/s41390-020-0966-7	2021	PubMed	Exclude	Irrelevant species/topic in title
Active multiple myeloma suppresses and typically eliminates coexisting MGUS	Campbell JP, Heaney JLJ, Pandya S, Afzal Z, Kaiser M, Owen R, Child JA, Gregory W, Morgan GJ, Jackson GH, Bunce CM, Drayson MT.	10.1038/bjc.2017.229	2017	PubMed	Exclude	Irrelevant species/topic in abstract
Active surveillance and early detection of community transmission of SARS-CoV-2 Mu variant (B.1.621) in the Brazilian Amazon	Oliveira GS, Silva-Flannery L, Silva JF, Siza C, Esteves RJ, Marston BJ, Morgan J, Plucinski M, Roca TP, Silva AMP, Pereira SS, Salcedo JMV, Pereira DB, Naveca FG, Vieira Dall'Acqua DS; Brazil Investigation Team.	10.1002/jmv.27686	2022	PubMed	Exclude	IgA not mentioned in title
Active tuberculosis patients have high levels of IgA anti-alpha-crystallin and isocitrate lyase proteins	Talavera-Paulín M, García-Morales L, Ruíz-Sánchez BP, Caamal-Ley ÁD, Hernández-Solis A, Ramírez-Casanova E, Cicero-Sabido R, Espitia C, Helguera-Repetto C, González-Y-Merchand JA, Flores-Mejía R, Estrada-Parra S, Estrada-García I, Chacón-Salinas R, Wong-Baeza I, Serafín-López J.	10.5588/ijtld.16.0250	2016	PubMed	Exclude	Irrelevant species/topic in title
Activin-A in the regulation of immunity in health and disease	Morianos I, Papadopoulou G, Semitekolou M, Xanthou G.	10.1016/j.jaut.2019.102314	2019	PubMed	Exclude	IgA not mentioned in title
Acupoint application therapy alleviates pain by regulating immune function through inhibiting TLR4/MyD88/NF-κB p65 signaling in a primary dysmenorrhea rat model	Wang L, Li T, Cao WX, Zhao JY, Xu XH, Chai JP, Zhang JX, Liu J, Wang FC.	10.13702/j.1000-0607.20230709	2024	PubMed	Exclude	Irrelevant species/topic in abstract
Acute Generalized Exanthematous Pustulosis (AGEP) in 12 Patients Treated for SARS-CoV-2 Positive Pneumonia	Pezzarossa E, Ungari M, Caresana G, Sagradi F, Cimardi L, Pan A, Testa S, Aguggini S, Varotti E, Tanzi G, Manotti L, Ferrero G, Gusolfino MD, Trombatore M; CreSCO Study Group.	10.1097/DAD.0000000000001819	2021	PubMed	Exclude	Irrelevant species/topic in title
Acute Generalized Exanthematous Pustulosis Induced by Hyaluronic Acid Knee Injection: A Case Report	Ntavari N, Mavrovounis G, Gravani A, Syrmou V, Roussaki AV, Zafiriou E, Pantazopoulos I.	10.1016/j.jen.2024.08.005	2025	PubMed	Exclude	Not original research (case report), not in wild mammal species
Acute Genitourinary Swelling and Erythema as Presenting Symptoms of Henoch-Schonlein Purpura	Hewett KM, Titus MO.	10.1097/PEC.0000000000000822	2016	PubMed	Exclude	Not original research (case report), not in wild mammal species
Acute Hemorrhagic Edema of Infancy: A Diagnostic Challenge for the General Pediatrician	Leung AKC, Leong KF, Lam JM.	10.2174/1573396316666200727145039	2020	PubMed	Exclude	Not original research (review), not in wild mammal species
Acute Hepatitis E Infection during Chemotherapy for Lung Cancer: A Case Report	Okumura H, Miyamoto A, Suzuki F, Takaya H.	10.1159/000530802	2023	PubMed	Exclude	Not original research (case report), not in wild mammal species
Acute Inflammatory Syndrome Paradoxically Induced by De Novo Purine Inhibitors Synthesis Before Renal Transplantation: A Case Report and Review of the Literature	Maruyama Y, Sadahira T, Mitsui Y, Wada K, Tanimoto R, Nishimura S, Kobayashi Y, Watanabe T, Nasu Y, Araki M.	10.1016/j.transproceed.2017.12.030	2018	PubMed	Exclude	Not original research (case report), not in wild mammal species
Acute Interstitial Nephritis with Glomerular Capillary IgA Deposition Following SARS-CoV-2 mRNA Vaccination	Hishida E, Ono Y, Oe K, Imai T, Yoshizawa H, Nakaya T, Kawata H, Akimoto T, Saito O, Nagata D.	10.2169/internalmedicine.1631-23	2023	PubMed	Exclude	Irrelevant species/topic in title
Acute Kidney Disease in Pregnancy	Sammartino C, Jarvis E, Burke J, Morton A.	10.1053/j.ajkd.2015.12.032	2016	PubMed	Exclude	Not original research (case report), not in wild mammal species
Acute Kidney Injury in Patients with Liver Disease	Cullaro G, Kanduri SR, Velez JCQ.	10.2215/CJN.03040322	2022	PubMed	Exclude	Irrelevant species/topic in title
Acute Neurological Illness in a Kidney Transplant Recipient Following Infection With Enterovirus-D68: An Emerging Infection?	Wali RK, Lee AH, Kam JC, Jonsson J, Thatcher A, Poretz D, Ambardar S, Piper J, Lynch C, Kulkarni S, Cochran J, Djurkovic S.	10.1111/ajt.13398	2015	PubMed	Exclude	IgA not mentioned in title
Acute Q fever in patients with an influenza-like illness in regional New South Wales, Australia	Rodrigo C, Walker G, Sevendal ATK, Nguyen C, Stelzer-Braid S, Rawlinson W, Graves S, Gidding HF, Stenos J, Lloyd AR.	10.1371/journal.pntd.0012385	2024	PubMed	Exclude	Irrelevant species/topic in title
Acute abdominal pain: Henoch-Schönlein purpura case in a young adult, a rare but important diagnosis	McPartland K, Wright G.	10.7861/clinmedicine.19-1-77	2019	PubMed	Exclude	Irrelevant species/topic in abstract
Acute and chronic effects of physical exercise on IgA and IgG levels and susceptibility to upper respiratory tract infections: a systematic review and meta-analysis	Drummond LR, Campos HO, Drummond FR, de Oliveira GM, Fernandes JGRP, Amorim RP, da Costa Monteiro M, Lara HFG, Leite LHR, Coimbra CC.	10.1007/s00424-022-02760-1	2022	PubMed	Exclude	Not original research (review), not in wild mammal species
Acute and long-term immune responses to SARS-CoV-2 infection in unvaccinated children and young adults with inborn errors of immunity	García-García A, Fortuny C, Fumadó V, Jordan I, Ruiz-López L, González-Navarro EA, Egri N, Esteve-Solé A, Luo Y, Vlagea A, Cabedo MM, Launes C, Soler A, Codina A, Juan M, Pascal M, Deyà-Martínez A, Alsina L.	10.3389/fimmu.2023.1084630	2023	PubMed	Exclude	Irrelevant species/topic in title
Acute effects of black currant consumption on salivary flow rate and secretion rate of salivary immunoglobulin a in healthy smokers	Konić-Ristić A, Šavikin K, Zdunić G, Besu I, Menković N, Glibetić M, Srdić-Rajić T.	10.1089/jmf.2013.0149	2015	PubMed	Exclude	Irrelevant species/topic in abstract
Acute esophageal necrosis following kidney transplantation	Kroner PT, Chirila R, Purcarea MR, Tribus L, Wadei HM.	10.25122/jml-2021-0024	2021	PubMed	Exclude	IgA not mentioned in title
Acute exacerbation of immunoglobulin A nephropathy complicated by alveolar hemorrhage after coronavirus disease 2019 vaccination: A case report	Uchida T, Sakai T, Hoshino T, Kojima A, Konno O, Yamada M, Iwamoto H, Oda T.	10.1097/MD.0000000000036091	2023	PubMed	Exclude	Not original research (case report), not in wild mammal species
Acute focal bacterial nephritis in an occupational allergy	Iga R, Uchino H, Kanazawa K, Usui S, Miyagi M, Kumashiro N, Hirose T.	10.1016/S1473-3099(14)70738-8	2014	PubMed	Exclude	Irrelevant topic/species in title
Acute glomerulonephritis	Sethi S, De Vriese AS, Fervenza FC.	10.1016/S0140-6736(22)00461-5	2022	PubMed	Exclude	Irrelevant species/topic in title
Acute glomerulonephritis with large confluent IgA-dominant deposits associated with liver cirrhosis	Hemminger J, Arole V, Ayoub I, Brodsky SV, Nadasdy T, Satoskar AA.	10.1371/journal.pone.0193274	2018	PubMed	Exclude	Irrelevant species/topic in abstract
Acute haemorrhagic oedema of infancy: a condition that is not always benign	Cucinotta U, Mazza F, Pajno GB, Gallizzi R.	10.1136/bcr-2020-236059	2020	PubMed	Exclude	Not original research (case report), not in wild mammal species
Acute high-intensity exercise test in soccer athletes affects salivary biochemical markers	Rodrigues de Araujo V, Lisboa P, Boaventura G, Caramez F, Pires L, Oliveira E, Moura E, Casimiro-Lopes G.	10.1080/10715762.2018.1481288	2018	PubMed	Exclude	Irrelevant species/topic in abstract
Acute immunomodulatory changes during controlled ovarian stimulation: evidence from the first trial investigating the short-term effects of estradiol on biomarkers and B cells involved in autoimmunity	Ghirardello A, Gizzo S, Noventa M, Quaranta M, Vitagliano A, Gallo N, Pantano G, Beggio M, Cosma C, Gangemi M, Plebani M, Doria A.	10.1007/s10815-015-0588-x	2015	PubMed	Exclude	Irrelevant species/topic in abstract
Acute infection by hepatitis E virus with a slight immunoglobulin M antibody response	Inagaki Y, Oshiro Y, Imanishi M, Ishige K, Takahashi M, Okamoto H, Ohkohchi N.	10.1007/s12328-015-0589-4	2015	PubMed	Exclude	Not original research (case report), not in wild mammal species
Acute kidney injury due to glomerular haematuria and obstructive erythrocyte casts associated with thrombocytopaenia and thin basement membrane disease: a case report	Lim AK, Brown S, Simpson I, Dowling JP.	10.1186/s12882-015-0176-4	2015	PubMed	Exclude	Not original research (case report), not in wild mammal species
Acute kidney injury in an adult patient with IgA nephropathy and chronic replicative Epstein-Barr virus infection	Sato Y, Furuyama K, Suzuki T, Tanaka T, Sato A, Iguchi A, Yoshita K, Ito Y, Imai N, Yamazaki H, Narita I.	10.1007/s13730-019-00409-0	2019	PubMed	Exclude	Irrelevant species/topic in title
Acute kidney injury with gross hematuria and IgA nephropathy after COVID-19 vaccination	Plasse R, Nee R, Gao S, Olson S.	10.1016/j.kint.2021.07.020	2021	PubMed	Exclude	Irrelevant species/topic in title
Acute myocardial infarction and transient elevated anticardiolipin antibody in a young adult with possible familial hypercholesterolemia: a case report : Anticardiolipin antibody and myocardial infarction	Su X, Wang A, Zhu H, Su H, Duan Y, Wu S, Zhang M, Huang Y, Zhou X, Cao Y.	10.1186/s12872-019-1135-y	2019	PubMed	Exclude	Not original research (case report), not in wild mammal species
Acute neuromyelitis optica spectrum disorder patients' clinical analysis of disability-related biomarkers	Zheng X, Yan H, Yin H, Shi J, Liu Y, Zhao H, Li Y, Liu H, Zhang L, Yan Z, Dong C.	10.1186/s12883-025-04086-8	2025	PubMed	Exclude	Irrelevant species/topic in title
Acute pancreatitis as initial manifestation in an adult patient with focal proliferative necrotizing purpura nephritis	Liu D, Dou Y, Yuan W, Li Z, Quan S, Xiao J, Zhao Z.	10.1016/j.nefro.2015.06.002	2015	PubMed	Exclude	Irrelevant species/topic in title
Acute pancreatitis associated with immunoglobulin A vasculitis: report of fifteen cases	Du L, Liu C, Wang X, Mu J, Yang Y.	10.1007/s10067-022-06398-3	2023	PubMed	Exclude	Irrelevant species/topic in title
Acute penile pain and swelling in a 4-year-old child with Henoch-Schönlein purpura	Tewary KK, Khodaghalian B, Narchi H.	10.1136/bcr-2013-202341	2015	PubMed	Exclude	Irrelevant species/topic in abstract
Acute phase of COVID-19 is associated with elevated plasmablasts in the blood	Beran O, Matuskova K, Bartovska Z, Bartos O, Holub M.	10.4149/BLL_2022_039	2022	PubMed	Exclude	Irrelevant species/topic in title
Acute renal failure by rapidly progressive glomerulonephritis with IgA deposition in a patient concomitantly diagnosed with multibacillary Hansen's disease: a case report	Parente YDM, Castro AL, Araújo FB, Teixeira AC, Lima ÍC, Daher EF.	10.1590/2175-8239-jbn-2018-0056	2019	PubMed	Exclude	Not original research (case report), not in wild mammal species
Acute renal failure in a patient with PR3-ANCA and monoclonal immunoglobulin deposition disease: Case report	Cassol CA, Rao PK, Braga JR.	10.1097/MD.0000000000013799	2018	PubMed	Exclude	Not original research (case report), not in wild mammal species
Acute renal infarction associated with homozygous methylenetetrahydrofolate reductase mutation C677T and IgA beta-2-glycoprotein antibodies	Vlachostergios PJ, Dufresne F.	10.1097/MBC.0000000000000295	2015	PubMed	Exclude	Irrelevant species/topic in abstract
Acute renal injury induced by ensartinib in a lung adenocarcinoma patient treated with sequential ALK inhibitors: A case report and literature review	Xie X, Yang J, Chen F, Wang X.	10.5414/CN111539	2025	PubMed	Exclude	Not original research (case report), not in wild mammal species
Acute renal insufficiency and pancreatitis in a child with atypical Henoch-Schönlein purpura: efficacy of a single dose of cyclophosphamide	Cristina Maggio M, Maringhini S, Sabrina Ragusa S, Corsello G.	10.1177/0300060518800864	2018	PubMed	Exclude	Irrelevant species/topic in abstract
Acute rheumatic fever in adult patients	Wang CR, Lee NY, Tsai HW, Yang CC, Lee CH.	10.1097/MD.0000000000029833	2022	PubMed	Exclude	Irrelevant species/topic in title
Acute-onset Autoimmune Hepatitis in a Patient with Selective Immunoglobulin M Deficiency	Sano A, Inoue J, Kakazu E, Ninomiya M, Iwata T, Morosawa T, Takai S, Nakamura T, Masamune A.	10.2169/internalmedicine.2607-18	2019	PubMed	Exclude	Irrelevant species/topic in title
Adalimumab-induced IgA nephropathy	Bhagat Singh AK, Jeyaruban AS, Wilson GJ, Ranganathan D.	10.1136/bcr-2018-226442	2019	PubMed	Exclude	Irrelevant species/topic in title
Adamantane-Substituted Purine Nucleosides: Synthesis, Host-Guest Complexes with β-Cyclodextrin and Biological Activity	Rudolfová J, Kryštof V, Nečas M, Vícha R, Rouchal M.	10.3390/ijms232315143	2022	PubMed	Exclude	Irrelevant species/topic in abstract
Adamantane-Substituted Purines and Their β-Cyclodextrin Complexes: Synthesis and Biological Activity	Rouchal M, Rudolfová J, Kryštof V, Vojáčková V, Čmelík R, Vícha R.	10.3390/ijms222312675	2021	PubMed	Exclude	Irrelevant species/topic in abstract
Adapalene Gel 0.1% Versus Placebo as Prophylaxis for Anti-Epidermal Growth Factor Receptor-Induced Acne-Like Rash: A Randomized Left-Right Comparative Evaluation (APPEARANCE)	Chayahara N, Mukohara T, Tachihara M, Fujishima Y, Fukunaga A, Washio K, Yamamoto M, Nakata K, Kobayashi K, Takenaka K, Toyoda M, Kiyota N, Tobimatsu K, Doi H, Mizuta N, Marugami N, Kawaguchi A, Nishigori C, Nishimura Y, Minami H.	10.1634/theoncologist.2019-0156	2019	PubMed	Exclude	Irrelevant species/topic in title
Adaptation of home nocturnal hemodialysis for a patient with epidermolysis bullosa: A call to personalized care!	Faratro R, Chan CT.	10.1111/hdi.13086	2023	PubMed	Exclude	Irrelevant species/topic in title
Adaptation to a ketogenic diet modulates adaptive and mucosal immune markers in trained male endurance athletes	Shaw DM, Merien F, Braakhuis A, Keaney L, Dulson DK.	10.1111/sms.13833	2021	PubMed	Exclude	Irrelevant species/topic in abstract
Adapted Milwaukee protocol for rabies treatment in a Brazilian indigenous child: case report	Júnior DST, Marques MSV, de Oliveira RC.	10.1186/s12985-024-02536-2	2024	PubMed	Exclude	Not original research (case report), not in wild mammal species
Adaptive Immune Responses and Immunity to SARS-CoV-2	Primorac D, Vrdoljak K, Brlek P, Pavelić E, Molnar V, Matišić V, Erceg Ivkošić I, Parčina M.	10.3389/fimmu.2022.848582	2022	PubMed	Exclude	IgA not mentioned in title
Adaptive diagnosis of coeliac disease	Korponay-Szabó IR, Troncone R, Discepolo V.	10.1016/j.bpg.2015.05.003	2015	PubMed	Exclude	Irrelevant species/topic in title
Adaptive immune education by gut microbiota antigens	Zhao Q, Elson CO.	10.1111/imm.12896	2018	PubMed	Exclude	IgA not mentioned in title
Adaptive immune receptor repertoires, an overview of this exciting field	S., Magadán, Susana	10.1016/j.imlet.2020.02.013		Scopus	Exclude	Irrelevant species/topic in title
Adaptive immune response to BNT162b2 mRNA vaccine in immunocompromised adolescent patients	Bader G, Itan M, Edry-Botzer L, Cohen H, Haskin O, Mozer-Glassberg Y, Harel L, Munitz A, Mandelblit NM, Gerlic M.	10.3389/fimmu.2023.1131965	2023	PubMed	Exclude	Irrelevant species/topic in title
Adaptive immune responses and cytokine immune profiles in humans following prime and boost vaccination with the SARS-CoV-2 CoronaVac vaccine	Wang C, Yang S, Duan L, Du X, Tao J, Wang Y, Yang J, Lv Y, Li J, Zhang C, Wen J, Zhu Y, Chang L, Wang H, Wang Q, Zhao W.	10.1186/s12985-022-01957-1	2022	PubMed	Exclude	Irrelevant species/topic in title
Adaptive immune responses to SARS-CoV-2 in DMARD-treated patients with chronic inflammatory rheumatisms	Beretta M, Martin E, Fogel O, López-Medina C, Planchais C, Bruneau T, Goncalves P, Avouac J, Berenbaum F, Sellam J, Fautrel B, Morel J, Parfait B, Di Santo JP, Behillil S, van der Werf S, Péré H, Latour S, Mouquet H, Miceli-Richard C.	10.1136/rmdopen-2025-005673	2025	PubMed	Exclude	Irrelevant species/topic in title
Adaptive immunity induces mutualism between commensal eukaryotes	Ost KS, O'Meara TR, Stephens WZ, Chiaro T, Zhou H, Penman J, Bell R, Catanzaro JR, Song D, Singh S, Call DH, Hwang-Wong E, Hanson KE, Valentine JF, Christensen KA, O'Connell RM, Cormack B, Ibrahim AS, Palm NW, Noble SM, Round JL.	10.1038/s41586-021-03722-w	2021	PubMed	Exclude	IgA not mentioned in title
Add-On Effect of Angiotensin Receptor Blockade (Candesartan) on Clinical Remission in Active IgA Nephropathy Patients Treated with Steroid Pulse Therapy and Tonsillectomy: a Randomized, Parallel-Group Comparison Trial	Kohagura K, Arima H, Miyasato H, Chang TH, Yamazato M, Kobori H, Nishiyama A, Iseki K, Ohya Y.	10.1159/000489914	2018	PubMed	Exclude	Irrelevant species/topic in title
Add-on therapy with montelukast in the treatment of Henoch-Schönlein purpura	Wu SH, Liao PY, Chen XQ, Yin PL, Dong L.	10.1111/ped.12271	2014	PubMed	Exclude	Irrelevant topic/species in title
Added Value of Anti-CD74 Autoantibodies in Axial SpondyloArthritis in a Population With Low HLA-B27 Prevalence	Ziade NR, Mallak I, Merheb G, Ghorra P, Baerlecken N, Witte T, Baraliakos X.	10.3389/fimmu.2019.00574	2019	PubMed	Exclude	Irrelevant species/topic in abstract
Added value of IgA antibodies against Zika virus non-structural protein 1 in the diagnosis of acute Zika virus infections	Warnecke JM, Lattwein E, Saschenbrecker S, Stöcker W, Schlumberger W, Steinhagen K.	10.1016/j.jviromet.2019.02.005	2019	PubMed	Exclude	Irrelevant species/topic in abstract
Added value of non-criteria antiphospholipid antibodies for antiphospholipid syndrome: lessons learned from year-long routine measurements	Žigon P, Podovšovnik A, Ambrožič A, Tomšič M, Hočevar A, Gašperšič N, Rotar Ž, Praprotnik S, Šemrl SS, Čučnik S.	10.1007/s10067-018-4251-7	2019	PubMed	Exclude	Irrelevant species/topic in abstract
Added γ-oryzanol boosted anti-inflammatory effects of canola oil in adult subjects with type 2 diabetes: a randomized controlled clinical trial	Nikooyeh B, Zargaraan A, Ebrahimof S, Kalayi A, Zahedirad M, Yazdani H, Rismanchi M, Karami T, Khazraei M, Jafarpour A, Neyestani TR.	10.1007/s00394-023-03275-w	2024	PubMed	Exclude	Irrelevant species/topic in abstract
Adding Insult to Injury: Does COVID-19 Promote Acute Respiratory Distress Syndrome by Inhibiting Surfactant?	Richmond BW, Dela Cruz CS.	10.1164/rccm.202208-1549ED	2023	PubMed	Exclude	Irrelevant species/topic in title
Adding Methylprednisolone and Cyclophosphamide Pulse Therapy Provides No Benefit in Pediatric IgAV Nephritis Grade III	Zhu Y, Dong Y, Li Y, Jin J, Ma Y.	10.1177/00099228221142782	2023	PubMed	Exclude	Irrelevant species/topic in title
Addition of eGFR and Age Improves the Prognostic Absolute Renal Risk-Model in 1,134 Norwegian Patients with IgA Nephropathy	Knoop T, Vågane AM, Vikse BE, Svarstad E, Magnúsdóttir BT, Leh S, Varberg Reisæter A, Bjørneklett R.	10.1159/000381403	2015	PubMed	Exclude	Irrelevant species/topic in title
Addition of immunosuppression to comprehensive supportive care did not benefit patients with IgA nephropathy	Lalayiannis AD, Lalayiannis AD.	10.1136/archdischild-2016-311584	2017	PubMed	Exclude	Irrelevant species/topic in title
Additional oligofructose/inulin does not increase faecal bifidobacteria in critically ill patients receiving enteral nutrition: a randomised controlled trial	Majid HA, Cole J, Emery PW, Whelan K.	10.1016/j.clnu.2013.11.008	2014	PubMed	Exclude	Title contains exclusion keyword: patient
Additive Value of Rheumatoid Factor Isotypes in Sjögren's Syndrome Patients with Joint Complaints of Different Etiologies-Can Rheumatoid Factor IgA Serve as an Early, Poor Prognostic Biomarker Candidate?	Aradi Z, Bói B, Nagy G, Antal-Szalmás P, Mezei K, Horváth IF, Szántó A.	10.3390/ijms26104797	2025	PubMed	Exclude	Irrelevant species/topic in abstract
Addressing a challenge with a challenge. Investigating respiratory syncytial virus immunity with the human challenge model	Falsey AR.	10.1164/rccm.201503-0471ED	2015	PubMed	Exclude	Irrelevant species/topic in title
Addressing high placebo response rates in randomized clinical trials for hidradenitis suppurativa	Garg A, Mastacouris N, Ingram JR, Strunk A.	10.1093/bjd/ljad375	2024	PubMed	Exclude	Irrelevant species/topic in title
Adenoid hypertrophy and chronic rhinosinusitis: Helicobacter pylori on antral lavages, adenoid tissue and salival inmunoglobuline A on paediatric patients	Cedeño EE, Ortiz-Princz D, Figueredo SA, Porro ME.	10.1016/j.ijporl.2015.11.019	2016	PubMed	Exclude	Irrelevant species/topic in title
Adenovectors encoding RSV-F protein induce durable and mucosal immunity in macaques after two intramuscular administrations	Salisch NC, Izquierdo Gil A, Czapska-Casey DN, Vorthoren L, Serroyen J, Tolboom J, Saeland E, Schuitemaker H, Zahn RC.	10.1038/s41541-019-0150-4	2019	PubMed	Exclude	Did not assess fecal IgA
Adenoviral vectors coated with cationic PEG derivatives for intravaginal vaccination against HIV-1	Xie Z, Ji Z, Zhang Z, Gong T, Sun X.	10.1016/j.biomaterials.2014.05.056	2014	PubMed	Exclude	Title contains exclusion keyword: cat
Adenovirus type 5 SARS-CoV-2 vaccines delivered orally or intranasally reduced disease severity and transmission in a hamster model	Langel SN, Johnson S, Martinez CI, Tedjakusuma SN, Peinovich N, Dora EG, Kuehl PJ, Irshad H, Barrett EG, Werts AD, Tucker SN.	10.1126/scitranslmed.abn6868	2022	PubMed	Exclude	Irrelevant species/topic in title
Adenovirus: a possible trigger for IgA vasculitis in children	Mannu A, Vasudevan B, Kashif AW, Kumari L.	10.1136/bcr-2024-262856	2025	PubMed	Exclude	Irrelevant species/topic in title
Adequacy and complication rates of percutaneous renal biopsy with 18- vs. 16-gauge needles in native kidneys in Chinese individuals	Xie W, Xu J, Xie Y, Lin Z, Xu X, Zhang X, Zhang Y.	10.1186/s12882-020-01987-3	2020	PubMed	Exclude	Irrelevant species/topic in title
Adequate patient's outcome achieved with short immunoglobulin replacement intervals in severe antibody deficiencies	Milito C, Pulvirenti F, Pesce AM, Digiulio MA, Pandolfi F, Visentini M, Quinti I.	10.1007/s10875-014-0081-9	2014	PubMed	Exclude	Title contains exclusion keyword: patient
Adherence to Gluten-free Diet in a Celiac Pediatric Population Referred to the General Pediatrician After Remission	Sbravati F, Pagano S, Retetangos C, Spisni E, Bolasco G, Labriola F, Filardi MC, Grondona AG, Alvisi P.	10.1097/MPG.0000000000002676	2020	PubMed	Exclude	Irrelevant species/topic in abstract
Adherence to the Mediterranean Diet in Spanish Population and Its Relationship with Early Vascular Aging according to Sex and Age: EVA Study	GómezSánchez M, Gómez Sánchez L, Patino-Alonso MC, Alonso-Domínguez R, Sánchez-Aguadero N, Lugones-Sánchez C, Rodríguez Sánchez E, García Ortiz L, Gómez-Marcos MA.	10.3390/nu12041025	2020	PubMed	Exclude	IgA not mentioned in title
Adherence to the gluten-free diet can achieve the therapeutic goals in almost all patients with coeliac disease: A 5-year longitudinal study from diagnosis	Newnham ED, Shepherd SJ, Strauss BJ, Hosking P, Gibson PR.	10.1111/jgh.13060	2016	PubMed	Exclude	Irrelevant species/topic in title
Adhesion G Protein-Coupled Receptor Gpr126 (Adgrg6) Expression Profiling in Diseased Mouse, Rat, and Human Kidneys	Kösters P, Cazorla-Vázquez S, Krüger R, Daniel C, Vonbrunn E, Amann K, Engel FB.	10.3390/cells13100874	2024	PubMed	Exclude	Irrelevant species/topic in title
Adhesion of enterohemorrhagic Escherichia coli O157:H7 to the intestinal epithelia is essential for inducing secretory IgA antibody production in the intestine of mice	Nagano K, Taguchi K, Tokoro S, Tatsuno I, Mori H.	10.1248/bpb.b13-00763	2014	PubMed	Exclude	Title contains exclusion keyword: mice
Adipokines from adipose tissue and common variable immunodeficiency: Is there any association?	Hassun LA, Ruggeri MLR, de Souza SA, Rossato AM, Chmieleski GS, de Carvalho LS, Riccetto AGL, Degasperi GR.	10.1111/sji.13257	2023	PubMed	Exclude	Irrelevant species/topic in title
Adjunctive Orbital Radiotherapy for Ocular Adnexal IgG4-related Disease: Preliminary Experience in Patients Refractory or Intolerant to Corticosteroid Therapy	Lin YH, Yen SH, Tsai CC, Kao SC, Lee FL.	10.3109/09273948.2014.928735	2015	PubMed	Exclude	Title contains exclusion keyword: patient
Adjunctive treatment with infliximab in pediatric immunoglobulin A (IgA) vasculitis: A case report	Castelli B, Marrani E, Fusco E, Chiara C, Pagnini I, Simonini G.	10.1111/pde.15077	2022	PubMed	Exclude	Irrelevant species/topic in title
Adjuvant Treatment with Yupingfeng Formula for Recurrent Respiratory Tract Infections in Children: A Meta-analysis of Randomized Controlled Trials	Song T, Hou X, Yu X, Wang Z, Wang R, Li Y, Hu D, Wang X, Xiao Z, Sui Y, Zhu C, Wang J.	10.1002/ptr.5628	2016	PubMed	Exclude	Irrelevant species/topic in title
Adjuvant activity of multimolecular complexes based on Glycyrrhiza glabra saponins, lipids, and influenza virus glycoproteins	Alexyuk PG, Bogoyavlenskiy AP, Alexyuk MS, Turmagambetova AS, Zaitseva IA, Omirtaeva ES, Berezin VE.	10.1007/s00705-019-04273-2	2019	PubMed	Exclude	Irrelevant species/topic in abstract
Adjuvant potential of low dose all-trans retinoic acid during oral typhoid vaccination in Zambian men	Lisulo MM, Kapulu MC, Banda R, Sinkala E, Kayamba V, Sianongo S, Kelly P.	10.1111/cei.12238	2014	PubMed	Exclude	Title contains exclusion keyword: vaccination
Adjuvant treatment with Cordyceps sinensis for lung cancer: A systematic review and meta-analysis of randomized controlled trials	Wang C, Wang J, Qi Y.	10.1016/j.jep.2024.118044	2024	PubMed	Exclude	IgA not mentioned in title
Adjuvant treatment with Yupingfeng formula for primary nephrotic syndrome in children: A PRISMA systematic review and meta-analysis of randomized controlled trials	Shi X, Zhong X, Ding J.	10.1097/MD.0000000000011598	2018	PubMed	Exclude	Irrelevant species/topic in title
Adjuvant-free, self-assembling ferritin nanoparticle vaccine coupled with influenza virus hemagglutinin protein carrying M1 and PADRE epitopes elicits cross-protective immune responses	Zhao Y, Guo S, Liu J, Wang Y, Wang B, Peng C, Du E.	10.3389/fimmu.2025.1519866	2025	PubMed	Exclude	Irrelevant species/topic in title
Adjuvanted HIV-1 vaccine promotes antibody-dependent phagocytic responses and protects against heterologous sHIV challenge	K., Om, Kier; D., Paquin-Proulx, Dominic; M., Montero, Maria; K.K., Peachman, Kristina K.; X.X., Shen, Xiaoying X.; L., Wieczorek, Lindsay; Z., Beck, Zoltán; J.A., Weiner, Joshua A.; D., Kim, Dohoon; Y., Li, Yifan	10.1371/journal.ppat.1008764		Scopus	Exclude	Irrelevant species/topic in title
Adjuvanted inactivated influenza A(H3N2) vaccines induce stronger immunogenicity in mice and confer higher protection in ferrets than unadjuvanted inactivated vaccines	Ann J, Samant M, Rheaume C, Dumas C, Beaulieu E, Morasse A, Mallett C, Hamelin ME, Papadopoulou B, Boivin G.	10.1016/j.vaccine.2014.08.029	2014	PubMed	Exclude	Title contains exclusion keyword: mice
Administration of a Multi-Strain Probiotic Product to Women in the Perinatal Period Differentially Affects the Breast Milk Cytokine Profile and May Have Beneficial Effects on Neonatal Gastrointestinal Functional Symptoms. A Randomized Clinical Trial	Baldassarre ME, Di Mauro A, Mastromarino P, Fanelli M, Martinelli D, Urbano F, Capobianco D, Laforgia N.	10.3390/nu8110677	2016	PubMed	Exclude	Irrelevant species/topic in title
Administration of live, but not inactivated, Faecalibacterium prausnitzii has a preventive effect on dextran sodium sulfate‑induced colitis in mice	Kawade Y, Sakai M, Okamori M, Morita M, Mizushima K, Ueda T, Takagi T, Naito Y, Itoh Y, Shimada T.	10.3892/mmr.2019.10234	2019	PubMed	Exclude	Irrelevant species/topic in abstract
Adrenal maturation, nutritional status, and mucosal immunity in Bolivian youth	Hodges-Simeon CR, Prall SP, Blackwell AD, Gurven M, Gaulin SJC.	10.1002/ajhb.23025	2017	PubMed	Exclude	Irrelevant species/topic in abstract
Adult Common Variable Immunodeficiency	Dong J, Liang H, Wen D, Wang J.	10.1016/j.amjms.2015.12.010	2016	PubMed	Exclude	IgA not mentioned in title
Adult Henoch-Schönlein Purpura: Comprehensive Assessment of Demographic, Clinical, and Histopathological Features as Predictors for Systemic Involvement	Hammad H, Krausz J, Barcan M, Fisher S, Edison N, Ziv M.	10.1159/000530820	2023	PubMed	Exclude	Irrelevant species/topic in abstract
Adult Henoch-Schönlein purpura complicated by IgA-nephritis in a patient with mantle cell lymphoma and Graves disease	Gambichler T, Sandersfeld MH, Schaller J, Wiech T, Zimmermann T, Özcan F, Susok L.	10.1684/ejd.2024.4692	2024	PubMed	Exclude	Irrelevant species/topic in abstract
Adult Henoch-Schönlein purpura: Clinical and histopathological predictors of systemic disease and profound renal disease	Cao R, Lau S, Tan V, Tey HL.	10.4103/ijdvl.IJDVL_571_16	2017	PubMed	Exclude	Irrelevant species/topic in abstract
Adult Henolch-Schonlein purpura: multiorgan failure in the setting of a purpuric rash	Maxfield L, Peck A, Youngblood LB.	10.1136/bcr-2018-224816	2018	PubMed	Exclude	Not original research (case report), not in wild mammal species
Adult IgA vasculitis-look for triggers	Sethi J.	10.1093/qjmed/hcad201	2024	PubMed	Exclude	Irrelevant species/topic in title
Adult Sexual Experiences as a Mediator Between Child Abuse and Current Secretory Immunoglobulin A Levels	Waldron JC, Scarpa A, Kim-Spoon J, Coe CL.	10.1177/0886260514556763	2016	PubMed	Exclude	Irrelevant species/topic in abstract
Adult invasive meningococcal disease caused by Neisseria meningitidis classified as serogroup B and sequence type 15947	Kado S, Kamiya K, Hosaka T, Kawamura T, Komatsu K, Kajii E, Takahashi H, Komine M, Ohtsuki M.	10.1111/1346-8138.16664	2023	PubMed	Exclude	Irrelevant species/topic in title
Adult linear IgA bullous dermatosis: report of three cases	Machado TYS, Enokihara MMSES, Iida TM, Porro AM.	10.1590/abd1806-4841.20187304	2018	PubMed	Exclude	Not original research (case report), not in wild mammal species
Adult onset of Immunoglobulin A vasculitis - A case report	Yagi S, Endo I, Murakami T, Hida T, Yamamoto Y, Soga T, Ise T, Kusunose K, Yamaguchi K, Fukuda D, Yamada H, Soeki T, Wakatsuki T, Kawahito S, Sata M.	10.2152/jmi.66.344	2019	PubMed	Exclude	Irrelevant species/topic in title
Adult primary nephrotic syndrome trends by race: a diminished frequency of focal segmental glomerulosclerosis in non-black patients	Mbakop C, DeVita MV, Wahl SJ, Bijol V, Rosenstock JL.	10.1007/s11255-020-02658-w	2021	PubMed	Exclude	Irrelevant species/topic in title
Adult-Onset Ligneous Conjunctivitis with Detection of a Novel Plasminogen Gene Mutation and Anti-Plasminogen IgA Antibody: A Clinicopathologic Study and Review of Literature	Tu Y, Gonzalez-Gronow M, Kolomeyer AM, Cohen A, Pruzon J, Milman T, Chu DS.	10.3109/08820538.2015.1005319	2016	PubMed	Exclude	Not original research (review), not in wild mammal species
Adult-Onset Plastic Bronchitis with Novel Lymphatic Anatomy: Cured with Endo-Lymphatic Embolization	Siddiqi NH, Kraman SS, Pressman B.	10.1159/000499108	2019	PubMed	Exclude	Not original research (case report), not in wild mammal species
Adult-Onset Still's Disease Complicated by Immunoglobulin A Vasculitis and anti-CCP Antibody-Positive Arthritis	Fujita Y, Sato S, Matsumoto H, Temmoku J, Yashiro-Furuya M, Matsuoka N, Asano T, Yokose K, Yoshida S, Ohtsuka M, Watanabe H, Migita K.	10.1620/tjem.255.297	2021	PubMed	Exclude	Irrelevant species/topic in title
Adult-onset IgA vasculitis (Henoch-Schönlein): Update on therapy	Maritati F, Canzian A, Fenaroli P, Vaglio A.	10.1016/j.lpm.2020.104035	2020	PubMed	Exclude	Irrelevant species/topic in title
Adult-onset herpetiform Henoch-Schönlein purpura	Gallo DJ, Albarrán-Planelles C, Barrios ML, Roca JS, Cuevas LA, Perea JM.	10.1111/cup.12549	2015	PubMed	Exclude	Irrelevant species/topic in abstract
Adult-onset linear IgA bullous dermatosis: a retrospective single-center cohort study of 81 patients and literature review	Wang KL, Lehman JS, Todd A, Davis DMR.	10.1111/ijd.17041	2024	PubMed	Exclude	Irrelevant species/topic in title
Advanced extramedullary hematopoiesis with a marked increase in reticulin fibers and hemorrhage on various organs: the first autopsy case report	Watanabe H, Fujishima F, Fukuhara N, Taniuchi S, Joh K, Sasano H.	10.1007/s00795-021-00300-x	2022	PubMed	Exclude	Not original research (case report), not in wild mammal species
Advancements in understanding the role of intestinal dysbacteriosis mediated mucosal immunity in IgA nephropathy	Fan Y, Wang Y, Xiao H, Sun H.	10.1186/s12882-024-03646-3	2024	PubMed	Exclude	Irrelevant species/topic in title
Advances in Food Allergy Immunotherapy: Current Strategies and Role of Antibodies Isotypes	Garcia-Carmona Y, Curotto de Lafaille MA.	10.3390/cells14120900	2025	PubMed	Exclude	IgA not mentioned in title
Advances in Neuromyelitis Optica: Take Them to the Clinic	Levin MH.	10.1097/WNO.0000000000000509	2017	PubMed	Exclude	Irrelevant species/topic in title
Advances in Understanding of Pathogenesis and Treatment of Immune-Mediated Kidney Disease: A Review	Kant S, Kronbichler A, Sharma P, Geetha D.	10.1053/j.ajkd.2021.07.019	2022	PubMed	Exclude	Irrelevant species/topic in abstract
Advances in basic and clinical immunology in 2013	Chinen J, Notarangelo LD, Shearer WT.	10.1016/j.jaci.2014.01.026	2014	PubMed	Exclude	Irrelevant topic/species in title
Advances in pediatric celiac disease	Tran TH.	10.1097/MOP.0000000000000128	2014	PubMed	Exclude	Irrelevant topic/species in title
Advances in primary glomerulonephritis	Ellison B, Cader R, Willcocks L.	10.12968/hmed.2024.0044	2024	PubMed	Exclude	Irrelevant species/topic in title
Advancing neoadjuvant therapies in resectable non-small cell lung cancer: implications for novel treatment strategies and biomarker discovery	Jeon H, Gor R, D'Aiello A, Stiles B, Illei PB, Halmos B.	10.3389/pore.2024.1611817	2024	PubMed	Exclude	IgA not mentioned in title
Advancing the application of the analytical renal pathology system in allograft IgA nephropathy patients	Liu X, Fang H, Liang D, Lei Q, Wang J, Xu F, Liang S, Liang D, Yang F, Li H, Chen J, Ni Y, Xie G, Zeng C.	10.1080/0886022X.2024.2322043	2024	PubMed	Exclude	Irrelevant species/topic in title
Advancing toward HIV-1 vaccine efficacy through the intersections of immune correlates	Tomaras, G.D.; Haynes, B.F.	10.3390/vaccines2010015		Scopus	Exclude	Title contains exclusion keyword: vaccine
Advancing usability of an influenza hemagglutinin virus-like particle vaccine expressing a chimeric cytokine	Imagawa T, Arasaki Y, Maegawa K, Sugita S, Nerome K.	10.1186/s12985-023-02076-1	2023	PubMed	Exclude	Irrelevant species/topic in title
Adverse Effects of Meditation: Autonomic Nervous System Activation and Individual Nauseous Responses During Samadhi Meditation in the Czech Republic	Kotherová S, Cigán J, Štěpánková L, Vyskočilová M, Littnerová S, Ejova A, Sepši M.	10.1007/s10943-024-02024-5	2024	PubMed	Exclude	IgA not mentioned in title
Adverse reactions and effects on renal function of COVID-19 vaccines in patients with IgA nephropathy	Nagatsuji K, Morikawa T, Ide N, Kunishige R, Takahata S, Matsuki A, Kadosawa K, Sakata Y, Yamazaki D, Shibata M, Hamada M, Kitabayashi C, Nishiyama A, Konishi Y.	10.1007/s10157-024-02521-7	2024	PubMed	Exclude	Irrelevant species/topic in title
Aerosol Inhalation of Chimpanzee Adenovirus Vectors (ChAd68) Expressing Ancestral or Omicron BA.1 Stabilized Pre–Fusion Spike Glycoproteins Protects Non–Human Primates against SARS-CoV-2 Infection	S., Wang, Shen; M., Qin, Mian; L., Xu, Long; T., Mu, Ting; P., Zhao, Ping; B., Sun, Bing; Y., Wu, Yue; L., Song, Lingli; H., Wu, Han; W., Wang, Weicheng	10.3390/vaccines11091427		Scopus	Exclude	Irrelevant species/topic in abstract
Aerosolized Ebola vaccine protects primates and elicits lung-resident T cell responses	Meyer M, Garron T, Lubaki NM, Mire CE, Fenton KA, Klages C, Olinger GG, Geisbert TW, Collins PL, Bukreyev A.	10.1172/JCI81532	2015	PubMed	Exclude	Irrelevant species/topic in title
Aetiology-specific inflammation patterns in patients and rat models of compensated cirrhosis	Hofer BS, Simbrunner B, Königshofer P, Brusilovskaya K, Petrenko O, Taru V, Sorz T, Zinober K, Semmler G, Kauschke SG, Pfisterer L, Trauner M, Mandorfer M, Schwabl P, Reiberger T.	10.1016/j.dld.2024.09.006	2025	PubMed	Exclude	Irrelevant species/topic in title
Aetiopathogenesis of severe cutaneous adverse reactions (SCARs) in children: A 9-year experience in a tertiary care paediatric hospital setting	Liccioli G, Mori F, Parronchi P, Capone M, Fili L, Barni S, Sarti L, Giovannini M, Resti M, Novembre EM.	10.1111/cea.13513	2020	PubMed	Exclude	Irrelevant species/topic in title
Afebrile endocarditis presenting as purpura and acute renal failure	Lavie G, Henig O, Weber G, Zlotnick AY, Cohen S.	10.1016/j.amjmed.2014.10.028	2015	PubMed	Exclude	Irrelevant topic/species in title
Affinity Maturation Drives Epitope Spreading and Generation of Proinflammatory Anti-Citrullinated Protein Antibodies in Rheumatoid Arthritis	Elliott SE, Kongpachith S, Lingampalli N, Adamska JZ, Cannon BJ, Mao R, Blum LK, Robinson WH.	10.1002/art.40587	2018	PubMed	Exclude	Irrelevant species/topic in abstract
Affinity enhancement of antibodies: how low-affinity antibodies produced early in immune responses are followed by high-affinity antibodies later and in memory B-cell responses	Eisen HN.	10.1158/2326-6066.CIR-14-0029	2014	PubMed	Exclude	Irrelevant topic/species in title
Affinity-based clonal selection in Peyer's patches	Liu J, Shulman Z.	10.1016/j.coi.2021.11.002	2022	PubMed	Exclude	Irrelevant species/topic in title
After ten years of follow-up, no difference between supportive care plus immunosuppression and supportive care alone in IgA nephropathy	Rauen T, Wied S, Fitzner C, Eitner F, Sommerer C, Zeier M, Otte B, Panzer U, Budde K, Benck U, Mertens PR, Kuhlmann U, Witzke O, Gross O, Vielhauer V, Mann JFE, Hilgers RD, Floege J; STOP-IgAN Investigators.	10.1016/j.kint.2020.04.046	2020	PubMed	Exclude	Irrelevant species/topic in title
Age Dependence and Isotype Specificity of Influenza Virus Hemagglutinin Stalk-Reactive Antibodies in Humans	Nachbagauer R, Choi A, Izikson R, Cox MM, Palese P, Krammer F.	10.1128/mBio.01996-15	2016	PubMed	Exclude	Irrelevant species/topic in title
Age Related Characteristics Of Children And Adolescent With Henoch Schönlein Purpura And Systems Involvement: An Experience From Tertiary Care Center	Aziz DA, Siddiqui F, Siddiqui MT.	10.55519/JAMC-02-9750	2022	PubMed	Exclude	Irrelevant species/topic in abstract
Age affects antibody levels and anthelmintic treatment efficacy in a wild rodent	Clerc M, Babayan SA, Fenton A, Pedersen AB.	10.1016/j.ijppaw.2019.03.004	2019	PubMed	Exclude	Non-fecal igA
Age and gender associated changes in immunoglobulin subclass levels specific to S. pneumoniae, serotype 1	Knežević S, Kosanović D, Dragačević L, Živković I, Ilić V, Hajduković L, Savić O, Minić R.	10.1016/j.cimid.2022.101834	2022	PubMed	Exclude	IgA not mentioned in title
Age and psychological influences on immune responses to trivalent inactivated influenza vaccine in the meditation or exercise for preventing acute respiratory infection (MEPARI) trial	Hayney MS, Coe CL, Muller D, Obasi CN, Backonja U, Ewers T, Barrett B.	10.4161/hv.26661	2014	PubMed	Exclude	Title contains exclusion keyword: rat
Age changes of human serum polyreactive immunoglobulins (PRIG) activity	Bobrovnik SA, Demchenko MA, Komisarenko SV.	10.15407/ubj86.05.151	2014	PubMed	Exclude	Title contains exclusion keyword: human
Age-Associated Role of Lingual and Pharyngeal Glands in Local Immunity in Oral Cavity	Olsufieva AV, Bodrova IV, Vasyanina KA, Vovkogon AD, Olsufiev SS, Chizh RS.	10.1007/s10517-020-04890-x	2020	PubMed	Exclude	Irrelevant species/topic in abstract
Age-Dependent Pre-Vaccination Immunity Affects the Immunogenicity of Varicella Zoster Vaccination in Middle-aged Adults	van der Heiden M, de Rond LGH, van Zelm MC, Berbers GAM, Boots AMH, Buisman AM.	10.3389/fimmu.2018.00046	2018	PubMed	Exclude	Irrelevant species/topic in title
Age-adjusted global glomerulosclerosis in addition to Oxford histological classification of IgA nephropathy	Lim CC, Choo JCJ, Chan CM, Woo KT.	10.1016/j.kint.2018.02.010	2018	PubMed	Exclude	Irrelevant species/topic in title
Age-adjusted global glomerulosclerosis predicts renal progression more accurately in patients with IgA nephropathy	Chung CS, Lee JH, Jang SH, Cho NJ, Kim WJ, Heo NH, Gil HW, Lee EY, Moon JS, Park S.	10.1038/s41598-020-63366-0	2020	PubMed	Exclude	Irrelevant species/topic in title
Age-associated distribution of normal B-cell and plasma cell subsets in peripheral blood	Blanco E, Pérez-Andrés M, Arriba-Méndez S, Contreras-Sanfeliciano T, Criado I, Pelak O, Serra-Caetano A, Romero A, Puig N, Remesal A, Torres Canizales J, López-Granados E, Kalina T, Sousa AE, van Zelm M, van der Burg M, van Dongen JJM, Orfao A; EuroFlow PID group.	10.1016/j.jaci.2018.02.017	2018	PubMed	Exclude	Irrelevant species/topic in abstract
Age-dependent changes in the anatomical and histological characteristics of the aggregated lymphoid nodules in the stomach of Dromedary camels (Camelus Dromedarius)	Hassan Omer ZI, Lu J, Cheng YJ, Li PX, Chen ZH, Wang WH.	10.1371/journal.pone.0279417	2023	PubMed	Exclude	IgA not mentioned in title
Age-dependent nasal immune responses in non-hospitalized bronchiolitis children	Cortegano I, Rodríguez M, Hernángómez S, Arrabal A, Garcia-Vao C, Rodríguez J, Fernández S, Díaz J, de la Rosa B, Solís B, Arribas C, Garrido F, Zaballos A, Roa S, López V, Gaspar ML, de Andrés B.	10.3389/fimmu.2022.1011607	2022	PubMed	Exclude	Irrelevant species/topic in title
Age-related changes in sperm DNA methylation and their forensic and clinical implications	Kotková L, Drábek J.	10.2217/epi-2023-0307	2023	PubMed	Exclude	Irrelevant species/topic in title
Age-related differences in human palatine tonsillar B cell subsets and immunoglobulin isotypes	Lee J, Chang DY, Kim SW, Choi YS, Jeon SY, Racanelli V, Kim DW, Shin EC.	10.1007/s10238-015-0338-5	2016	PubMed	Exclude	Irrelevant species/topic in title
Age-related immune response heterogeneity to SARS-CoV-2 vaccine BNT162b2	Collier DA, Ferreira IATM, Kotagiri P, Datir RP, Lim EY, Touizer E, Meng B, Abdullahi A; CITIID-NIHR BioResource COVID-19 Collaboration; Elmer A, Kingston N, Graves B, Le Gresley E, Caputo D, Bergamaschi L, Smith KGC, Bradley JR, Ceron-Gutierrez L, Cortes-Acevedo P, Barcenas-Morales G, Linterman MA, McCoy LE, Davis C, Thomson E, Lyons PA, McKinney E, Doffinger R, Wills M, Gupta RK.	10.1038/s41586-021-03739-1	2021	PubMed	Exclude	Irrelevant species/topic in title
Age-related immune response to experimental infection with Eimeria ninakohlyakimovae in goat kids	Matos L, Muñoz MC, Molina JM, Rodríguez F, Pérez D, López AM, Hermosilla C, Taubert A, Ruiz A.	10.1016/j.rvsc.2018.02.004	2018	PubMed	Exclude	Irrelevant species/topic in abstract
Age-related immunogenicity and reactogenicity of live oral cholera vaccine CVD 103-HgR in a randomized, controlled clinical trial	McCarty JM, Lock MD, Bennett S, Hunt KM, Simon JK, Gurwith M.	10.1016/j.vaccine.2019.01.077	2019	PubMed	Exclude	Irrelevant species/topic in title
Age-related reference intervals for immunoglobulin levels and lymphocyte subsets in Indian children	Narula G, Khodaiji S, Bableshwar A, Bindra MS.	10.4103/IJPM.IJPM_542_16	2017	PubMed	Exclude	Irrelevant species/topic in title
Ageing impairs parasite-specific antibody responses in cystic echinococcosis	Mourglia-Ettlin G, Miles S, Hernández A, Dematteis S.	10.1111/pim.12505	2018	PubMed	Exclude	Irrelevant species/topic in abstract
Aggravation of immunoglobulin a nephropathy by hyperuricemia: a mini-review on current findings and new concepts	Nasri H, Baradaran A.		2014	PubMed	Exclude	Irrelevant topic/species in title
Aggregate complexes of HIV-1 induced by multimeric antibodies	Stieh DJ, King DF, Klein K, Liu P, Shen X, Hwang KK, Ferrari G, Montefiori DC, Haynes B, Pitisuttithum P, Kaewkungwal J, Nitayaphan S, Rerks-Ngarm S, Michael NL, Robb ML, Kim JH, Denny TN, Tomaras GD, Shattock RJ.	10.1186/s12977-014-0078-8	2014	PubMed	Exclude	Irrelevant topic/species in title
Agreement between commercially available ELISA and in-house Luminex SARS-CoV-2 antibody immunoassays	Santano R, Barrios D, Crispi F, Crovetto F, Vidal M, Chi J, Izquierdo L, Gratacós E, Moncunill G, Dobaño C.	10.1038/s41598-021-98296-y	2021	PubMed	Exclude	Irrelevant species/topic in title
Aicda deficiency exacerbates high-fat diet-induced hyperinsulinemia but not gut dysbiosis in mice	Tsuruta T, Muhomah TA, Sonoyama K, Nguyen QD, Takase Y, Nishijima A, Himoto S, Katsumata E, Nishino N.	10.1016/j.nutres.2021.06.009	2021	PubMed	Exclude	Did not assess fecal IgA
Air pollution and children: neural and tight junction antibodies and combustion metals, the role of barrier breakdown and brain immunity in neurodegeneration	Calderón-Garcidueñas L, Vojdani A, Blaurock-Busch E, Busch Y, Friedle A, Franco-Lira M, Sarathi-Mukherjee P, Martínez-Aguirre X, Park SB, Torres-Jardón R, D'Angiulli A.	10.3233/JAD-141365	2015	PubMed	Exclude	Irrelevant species/topic in title
Airway and Systemic Immune Responses Following the Third COVID-19 Vaccination in COPD Patients	Southworth T, Jackson N, Singh D.	10.2147/COPD.S433269	2023	PubMed	Exclude	Irrelevant species/topic in title
Airway antibodies emerge according to COVID-19 severity and wane rapidly but reappear after SARS-CoV-2 vaccination	Cagigi A, Yu M, Österberg B, Svensson J, Falck-Jones S, Vangeti S, Åhlberg E, Azizmohammadi L, Warnqvist A, Falck-Jones R, Gubisch PC, Ödemis M, Ghafoor F, Eisele M, Lenart K, Bell M, Johansson N, Albert J, Sälde J, Pettie DD, Murphy MP, Carter L, King NP, Ols S, Normark J, Ahlm C, Forsell MN, Färnert A, Loré K, Smed-Sörensen A.	10.1172/jci.insight.151463	2021	PubMed	Exclude	Irrelevant species/topic in title
Airway bacteria drive a progressive COPD-like phenotype in mice with polymeric immunoglobulin receptor deficiency	Richmond BW, Brucker RM, Han W, Du RH, Zhang Y, Cheng DS, Gleaves L, Abdolrasulnia R, Polosukhina D, Clark PE, Bordenstein SR, Blackwell TS, Polosukhin VV.	10.1038/ncomms11240	2016	PubMed	Exclude	Irrelevant species/topic in title
Airway epithelium damage in acute respiratory distress syndrome	Gerard L, Lecocq M, Detry B, Bouzin C, Hoton D, Pinto Pereira J, Carlier F, Plante-Bordeneuve T, Gohy S, Lacroix V, Laterre PF, Pilette C.	10.1186/s13054-024-05127-3	2024	PubMed	Exclude	IgA not mentioned in title
Airway immune responses to COVID-19 vaccination in COPD patients and healthy subjects	Southworth T, Jackson N, Singh D.	10.1183/13993003.00497-2022	2022	PubMed	Exclude	Irrelevant species/topic in title
Airway inflammation and dysbiosis in antibody deficiency despite the presence of IgG	Schnell A, Davrandi M, Saxenhofer M, Leboreiro C, Graeter S, Moreira F, Hauswald M, Witte C, Irincheeva I, Feussner A, Vonarburg C, Schulze I, Schaub A, Burns SO, Lowe DM.	10.1016/j.jaci.2021.12.778	2022	PubMed	Exclude	IgA not mentioned in title
Al cardiac amyloidosis: A diagnostic challenge	Nicolì L.","Bucci M.","Dell'Uomo M.","Bernardini G.","Sforna S.","Zuchi C.","Mengoni A.","Biagioli P.","Lauciello R.","Bardelli G.","Savino K.","Carluccio E.","Tritto I.","Ambrosio G.	10.1093/eurheartj/suab064		Embase	Exclude	Irrelevant species/topic in title
Albumin-to-fibrinogen ratio is an independent predictor of corticosteroid response and prognosis in patients with IgA nephropathy	Zhang Y, Man L.	10.1186/s40001-023-01106-6	2023	PubMed	Exclude	Irrelevant species/topic in title
Albuminuria predicts kidney events in IgA nephropathy	Faucon AL, Lundberg S, Lando S, Wijkström J, Segelmark M, Evans M, Carrero JJ.	10.1093/ndt/gfae085	2025	PubMed	Exclude	Irrelevant species/topic in title
Alcaligenes faecalis promotes colitis to colorectal cancer transition through IgA+ B cell suppression and vinculin acetylation	Zheng J, Zhou C, Li Z, Jin X, Zou Y, Bai S, Zheng H, Ling W, Zhao Y, Wang Y, Zhang R, Liu Z, Lu L.	10.1080/19490976.2025.2473511	2025	PubMed	Exclude	Not fecal IgA
Alcohol consumption and childhood trauma impact serum immunoglobulin levels in patients with alcohol use disorder	Abshire KM, Schwandt ML, Diazgranados N, Farokhnia M, Leggio L.	10.1111/acer.15537	2025	PubMed	Exclude	Irrelevant species/topic in title
Aldehyde-modified proteins as mediators of early inflammation in atherosclerotic disease	Antoniak DT, Duryee MJ, Mikuls TR, Thiele GM, Anderson DR.	10.1016/j.freeradbiomed.2015.09.003	2015	PubMed	Exclude	Not original research (review), not in wild mammal species
Alemtuzumab Induction and Steroid Minimization in IgA Nephropathy: A Matched-Cohort Analysis	Becker K, Brooks J, Mitro G, Rees M, Ortiz J.	10.6002/ect.2018.0310	2020	PubMed	Exclude	Irrelevant species/topic in title
Alemtuzumab therapy changes immunoglobulin levels in peripheral blood and CSF	Möhn N, Pfeuffer S, Ruck T, Gross CC, Skripuletz T, Klotz L, Wiendl H, Stangel M, Meuth SG.	10.1212/NXI.0000000000000654	2019	PubMed	Exclude	Irrelevant species/topic in abstract
Alignment of Supermarket Own Brand Foods' Front-of-Pack Nutrition Labelling with Measures of Nutritional Quality: An Australian Perspective	Pulker CE, Trapp GSA, Scott JA, Pollard CM.	10.3390/nu10101465	2018	PubMed	Exclude	IgA not mentioned in title
Alitretinoin as a Treatment Modality for Ichthyosis in Women of Childbearing Age: A Case Series and Review of the Literature	Clabbers J, van Oosten NV, Bolling M, Vreeburg M, van Geel M, Steijlen P, Gostynski A.	10.1159/000533934	2024	PubMed	Exclude	Not original research (review), not in wild mammal species
Alkaline sphingomyelinase deficiency impairs intestinal mucosal barrier integrity and reduces antioxidant capacity in dextran sulfate sodium-induced colitis	Tian Y, Li X, Wang X, Pei ST, Pan HX, Cheng YQ, Li YC, Cao WT, Petersen JD, Zhang P.	10.3748/wjg.v30.i10.1405	2024	PubMed	Exclude	Irrelevant species/topic in title
Alkaptonuria in a boy with type 1 diabetes mellitus, vitiligo, autoimmune thyroiditis and immunoglobulin A deficiency - a case report	Hogendorf A, Pietrzak I, Antosik K, Borowiec M, Młynarski W.	10.18544/PEDM-22.02.0054	2016	PubMed	Exclude	Not original research (case report), not in wild mammal species
All That Glitters Yellow Is Not Gold: Presentation and Pathophysiology of Bile Cast Nephropathy	Pitlick M, Rastogi P.	10.1177/1066896917713133	2017	PubMed	Exclude	Irrelevant species/topic in title
All naturally occurring autoantibodies against the NMDA receptor subunit NR1 have pathogenic potential irrespective of epitope and immunoglobulin class	Castillo-Gómez E, Oliveira B, Tapken D, Bertrand S, Klein-Schmidt C, Pan H, Zafeiriou P, Steiner J, Jurek B, Trippe R, Prüss H, Zimmermann WH, Bertrand D, Ehrenreich H, Hollmann M.	10.1038/mp.2016.125	2017	PubMed	Exclude	Irrelevant species/topic in title
All roads lead to IgA: Mapping the many pathways of IgA induction in the gut	Siniscalco ER, Williams A, Eisenbarth SC.	10.1111/imr.13369	2024	PubMed	Exclude	Not original research (review), not in wild mammal species
Allele-specific methylation occurs at genetic variants associated with complex disease	Hutchinson JN, Raj T, Fagerness J, Stahl E, Viloria FT, Gimelbrant A, Seddon J, Daly M, Chess A, Plenge R.	10.1371/journal.pone.0098464	2014	PubMed	Exclude	Irrelevant topic/species in title
Allergen immunotherapy: past, present and future	Durham SR, Shamji MH.	10.1038/s41577-022-00786-1	2023	PubMed	Exclude	IgA not mentioned in title
Allergen-specific IgG show distinct patterns in persistent and transient food allergy	McKendry RT, Kwok M, Hemmings O, James LK, Santos AF.	10.1111/pai.13567	2021	PubMed	Exclude	IgA not mentioned in title
Allergic Reactions and Immunity in Response to Tick Salivary Biogenic Substances and Red Meat Consumption in the Zebrafish Model	M., Contreras, Marinela; I., Pacheco, Iván; P., Alberdi, P.; S., Díaz-Sánchez, Sandra; S., Artigas-Jerónimo, Sara; L., Mateos-Hernández, Lourdes; M., Villar, Margarita; A., Cabezas-Cruz, Alejandro; J.D.L., Fuente, José De La	10.3389/fcimb.2020.00078		Scopus	Exclude	Did not assess fecal IgA
Allergic and autoimmune disorders in families with selective IgA deficiency	Erkoçoğlu M, Metin A, Kaya A, Özcan C, Akan A, Civelek E, Çapanoğlu M, Giniş T, Kocabaş CN.	10.3906/sag-1605-50	2017	PubMed	Exclude	Irrelevant species/topic in abstract
Allergic conversion of protective mucosal immunity against nasal bacteria in patients with chronic rhinosinusitis with nasal polyposis	Takeda K, Sakakibara S, Yamashita K, Motooka D, Nakamura S, El Hussien MA, Katayama J, Maeda Y, Nakata M, Hamada S, Standley DM, Hayama M, Shikina T, Inohara H, Kikutani H.	10.1016/j.jaci.2018.07.006	2019	PubMed	Exclude	Irrelevant species or population
Allergic diseases in children with primary immunodeficiencies	Özcan C, Metin A, Erkoçoğlu M, Kocabaş CN.		2014	PubMed	Exclude	Title contains exclusion keyword: children
Allergic diseases: From bench to clinic - Contribution of the discovery of interleukin-5	Yanagibashi T, Satoh M, Nagai Y, Koike M, Takatsu K.	10.1016/j.cyto.2016.11.011	2017	PubMed	Exclude	IgA not mentioned in title
Allergic transfusion reaction caused by the shrimp allergen of donor blood: a case report	Gao L, Sha Y, Yuan K, Ling L, Ai D, Ying H, Xiu C, Peng H, Chen Y, Li Z.	10.1016/j.transci.2013.09.016	2014	PubMed	Exclude	Irrelevant topic/species in title
Allergy development is associated with consumption of breastmilk with a reduced microbial richness in the first month of life	Dzidic M, Mira A, Artacho A, Abrahamsson TR, Jenmalm MC, Collado MC.	10.1111/pai.13176	2020	PubMed	Exclude	Irrelevant species/topic in abstract
Alleviating effect of methionine on intestinal mucosal injury induced by heat stress	Feng S, Zeng J, Li J, Yuan S, Wu B.	10.1016/j.jtherbio.2024.103935	2024	PubMed	Exclude	IgA not mentioned in title
Alleviation of refractory IgA nephropathy by intensive fecal microbiota transplantation: the first case reports	Zhao J, Bai M, Yang X, Wang Y, Li R, Sun S.	10.1080/0886022X.2021.1936038	2021	PubMed	Exclude	Not original research (case report), not in wild mammal species
Alleviation of zearalenone toxicity by modified halloysite nanotubes in the immune response of swine	Yin S, Meng Q, Zhang B, Shi B, Shan A, Li Z.	10.1080/19440049.2014.987700	2015	PubMed	Exclude	Did not assess fecal IgA
Allogeneic B cell immunomodulatory therapy in amyotrophic lateral sclerosis	Sîrbulescu RF, Nicholson K, Kawai K, Hilton OM, Sobell D, Jin G, Verrill DE, Dwyer LJ, Xiong Y, Bachanová P, Kim SE, Gallup S, Gelevski D, Daley H, Hernandez Rodriguez DE, Negre H, Sturtevant O, Nikiforow S, Ritz J, Chen YB, Reeves PM, Sluder AE, Berry JD, Sadri-Vakili G, Cudkowicz M, Poznansky MC.	10.1096/fj.202302659R	2024	PubMed	Exclude	IgA not mentioned in title
Allogeneic bone marrow transplantation appears to ameliorate IgA nephropathy in a patient with X-linked thrombocytopenia	Hoshino A, Shimizu M, Matsukura H, Sakaki-Nakatsubo H, Nomura K, Miyawaki T, Kanegane H.	10.1007/s10875-013-9964-4	2014	PubMed	Exclude	Title contains exclusion keyword: patient
Allogeneic stem cell transplantation for X-linked agammaglobulinemia using reduced intensity conditioning as a model of the reconstitution of humoral immunity	Ikegame K, Imai K, Yamashita M, Hoshino A, Kanegane H, Morio T, Kaida K, Inoue T, Soma T, Tamaki H, Okada M, Ogawa H.	10.1186/s13045-016-0240-y	2016	PubMed	Exclude	Not original research (case report), not in wild mammal species
Allograft failure in kidney transplant recipients who developed kidney failure secondary to ANCA-associated vasculitis	Kuhnel L, Hawley CM, Johnson DW, Gobe GC, Ellis RJ, Francis RS.	10.1111/ctr.14235	2021	PubMed	Exclude	Irrelevant species/topic in title
Allograft inflammatory factor 1 is a regulator of transcytosis in M cells	Kishikawa S, Sato S, Kaneto S, Uchino S, Kohsaka S, Nakamura S, Kiyono H.	10.1038/ncomms14509	2017	PubMed	Exclude	Irrelevant species/topic in abstract
Allograft ligament transplantation in anterior cruciate ligament reconstruction patients with meniscal tears	Yan D, Song Y, Pei F.	10.1007/s00402-014-1929-4	2014	PubMed	Exclude	Title contains exclusion keyword: patient
Alpha variant SARS-CoV-2 infection: How it all starts	Domingo P, de Benito N.	10.1016/j.ebiom.2021.103703	2021	PubMed	Exclude	Irrelevant species/topic in title
Alpha-1-microglobulin profile in patients on maintenance hemodialysis and its removal by blood purification	Tomo T, Matsuyama K, Hanada K, Kim ST, Yamashita AC, Hamada H.	10.1080/0886022X.2025.2512403	2025	PubMed	Exclude	Irrelevant species/topic in title
Alpha-enolase in viral target cells suppresses the human immunodeficiency virus type 1 integration	Kishimoto N, Yamamoto K, Iga N, Kirihara C, Abe T, Takamune N, Misumi S.	10.1186/s12977-020-00539-9	2020	PubMed	Exclude	Irrelevant species/topic in title
Alpha-gal Epitopes in Commercial Cat and Dog Diagnostic Allergenic Products.	Bermingham M.","Agah S.","Smith B.","Merritt T.","Chapman M.	10.1016/j.jaci.2023.11.451		Embase	Exclude	Irrelevant species/topic in title
Alpha/beta-defensins influence on the humoral immunity and complications in cancer of the oral cavity and oropharynx	Hirna H, Maltsev D.	10.1080/1750743X.2024.2376517	2024	PubMed	Exclude	IgA not mentioned in title
Alport syndrome misdiagnosed with IgA nephropathy from familial history: a case report and brief review	Rahimzadeh H, Ajlou S, Nili F, Razeghi E.	10.1186/s12882-023-03165-7	2023	PubMed	Exclude	Not original research (case report), not in wild mammal species
Alport syndrome: an update	Savige J.	10.1097/MNH.0000000000001063	2025	PubMed	Exclude	IgA not mentioned in title
Alteration in gene expression profiles of thymoma: Genetic differences and potential novel targets	Meng FJ, Wang S, Zhang J, Yan YJ, Wang CY, Yang CR, Guan ZY, Wang CL.	10.1111/1759-7714.13053	2019	PubMed	Exclude	IgA not mentioned in title
Alteration in humoral immunity is common among family members of patients with common variable immunodeficiency	Karakoc-Aydiner E, Ozen AO, Baris S, Ercan H, Ozdemir C, Barlan IB.		2014	PubMed	Exclude	Title contains exclusion keyword: patient
Alteration in serum levels of immunoglobulins in seriously eye-injured long-term following sulfur-mustard exposure	Ghazanfari T, Mostafaie A, Talebi F, Mahdavi MRV, Yarmohammadi ME, Askari N, Moaiedmohseni S, Majd AMM, Mirsharif ES, Ghazanfari Z, Hassan ZM, Shams J, Jamali D, Faghihzadeh S.	10.1016/j.intimp.2019.105895	2020	PubMed	Exclude	Irrelevant species/topic in title
Alteration of Endocrine Hormones and Antibody Responses in Different Spectrum of Tuberculosis Disease	Tsegaye Y, Admassu W, Edao A, Kinde S, Gentu M, Negash M, Wondmagegn T, Gize A, Zewdie M, Bobosha K, Wassie L.	10.3389/fimmu.2022.849321	2022	PubMed	Exclude	IgA not mentioned in title
Alteration of Polymeric Immunoglobulin Receptor and Neonatal Fc Receptor Expression in the Gut Mucosa of Immunodeficiency Virus-Infected Rhesus Macaques	Wang Y, Yang GB.	10.1111/sji.12416	2016	PubMed	Exclude	Did not assess fecal IgA
Alteration of Vesicle-Associated Membrane Protein-Binding Protein B in α-Synuclein Aggregates in Lewy Body Disease	Mori F, Nakamura Y, Miki Y, Tanji K, Kon T, Tomiyama M, Kakita A, Wakabayashi K.	10.1093/jnen/nlac070	2022	PubMed	Exclude	Irrelevant species/topic in abstract
Alteration of gut microbiota and metabolomics in critically ill patients by sequential feeding: A pilot study	Yao B, Liu JY, Cai SX, Zhao WJ, Xing JY.	10.1002/jpen.2198	2022	PubMed	Exclude	Irrelevant species/topic in title
Alteration of gut microbiota in Henoch-Schönlein purpura children with gastrointestinal involvement	Li Y, Xue J, Zhang Z, Wang W, Wang Y, Zhang W.	10.1007/s11845-024-03750-1	2024	PubMed	Exclude	Irrelevant species/topic in abstract
Alteration of gut microbiota-associated epitopes in children with autism spectrum disorders	Wang M, Zhou J, He F, Cai C, Wang H, Wang Y, Lin Y, Rong H, Cheng G, Xu R, Zhou W.	10.1016/j.bbi.2018.10.006	2019	PubMed	Exclude	Irrelevant species/topic in title
Alteration of microbiota antibody-mediated immune selection contributes to dysbiosis in inflammatory bowel diseases	Michaud E, Waeckel L, Gayet R, Goguyer-Deschaumes R, Chanut B, Jospin F, Bathany K, Monnoye M, Genet C, Prier A, Tokarski C, Gérard P, Roblin X, Rochereau N, Paul S.	10.15252/emmm.202115386	2022	PubMed	Exclude	IgA not mentioned in title
Alterations in Essential Fatty Acids, Immunoglobulins (IgA, IgG, and IgM), and Enteric Methane Emission in Primiparous Sows Fed Hemp Seed Oil and Their Offspring Response	M., Hãbeanu, Mihaela; N.A., Lefter, Nicoleta Aurelia; A., Gheorghe, Anca; M., Ropota, Mariana; S.M., Toma, Smaranda Mariana; G.C., Pistol, Gina Cecilia; I., Surdu, Ioan; M., Dumitru, Mihaela	10.3390/vetsci9070352	2022	Scopus	Exclude	Irrelevant species/topic in abstract
Alterations in Gut Microbiome-Host Relationships After Immune Perturbation in Patients With Multiple Sclerosis	Gupta VK, Janda GS, Pump HK, Lele N, Cruz I, Cohen I, Ruff WE, Hafler DA, Sung J, Longbrake EE.	10.1212/NXI.0000000000200355	2025	PubMed	Exclude	Irrelevant species or population
Alterations in intestinal microbiota relate to intestinal failure-associated liver disease and central line infections	Wang P, Wang Y, Lu L, Yan W, Tao Y, Zhou K, Jia J, Cai W.	10.1016/j.jpedsurg.2017.04.020	2017	PubMed	Exclude	Irrelevant species/topic in abstract
Alterations in oxidative stress biomarkers and helper T-cell subgroups in patients with periodontitis and IgA nephropathy	Li J, Zhang Y, Lu H, Li Z, Luo H, Ou Q, Chen X.	10.1111/jre.13216	2024	PubMed	Exclude	Irrelevant species/topic in title
Alterations in salivary profile in individuals with dental caries and/or obesity: A systematic review and meta-analysis	Deng Q, Wong HM, Peng S.	10.1016/j.jdent.2024.105451	2024	PubMed	Exclude	Irrelevant species/topic in title
Alterations in the connection topology of brain structural networks in Internet gaming addiction	Park CH, Chun JW, Cho H, Kim DJ.	10.1038/s41598-018-33324-y	2018	PubMed	Exclude	Irrelevant species/topic in abstract
Alterations in the innate and adaptive immune system in a real-world cohort of multiple sclerosis patients treated with ocrelizumab	Beckers L, Baeten P, Popescu V, Swinnen D, Cardilli A, Hamad I, Van Wijmeersch B, Tavernier SJ, Kleinewietfeld M, Broux B, Fraussen J, Somers V.	10.1016/j.clim.2024.109894	2024	PubMed	Exclude	Irrelevant species/topic in title
Alterations on peripheral blood B cell subsets induced by allergic rhinitis	Henriques A, Nunes R, Loureiro G, Martinho A, Pais M, Segorbe-Luís A, Trindade H, Pereira C, Paiva A.	10.1007/s00011-015-0803-3	2015	PubMed	Exclude	Irrelevant species/topic in abstract
Altered Antibody Response to Epstein-Barr Virus in Patients With Rheumatoid Arthritis and Healthy Subjects Predisposed to the Disease. A Twin Study	Svendsen AJ, Westergaard MCW, Draborg AH, Holst R, Kyvik KO, Jakobsen MA, Junker P, Houen G.	10.3389/fimmu.2021.650713	2021	PubMed	Exclude	Irrelevant species/topic in title
Altered Autonomic Functions and Distressed Personality Traits in Male Adolescents with Internet Gaming Addiction	Kim N, Hughes TL, Park CG, Quinn L, Kong ID.	10.1089/cyber.2016.0282	2016	PubMed	Exclude	Irrelevant species/topic in abstract
Altered B cell compartment associated with Tfh cells in children with Henoch-Schonlein Purpura	Zhang N, Tian G, Sun Y, Pan J, Xu W, Li Z.	10.1186/s12887-021-02873-z	2021	PubMed	Exclude	Irrelevant species/topic in title
Altered B cell homeostasis and Toll-like receptor 9-driven response in patients affected by autoimmune polyglandular syndrome Type 1: Altered B cell phenotype and dysregulation of the B cell function in APECED patients	Perri V, Gianchecchi E, Scarpa R, Valenzise M, Rosado MM, Giorda E, Crinò A, Cappa M, Barollo S, Garelli S, Betterle C, Fierabracci A.	10.1016/j.imbio.2016.09.001	2017	PubMed	Exclude	Irrelevant species or population
Altered B-cell, plasma cell, and antibody immune profiles in blood of patients with systemic mastocytosis	Pérez-Pons A, Henriques A, Contreras Sanfeliciano T, Jara-Acevedo M, Navarro-Navarro P, García-Montero AC, Álvarez-Twose I, Lecrevisse Q, Fluxa R, Sánchez-Muñoz L, Caldas C, Pozo J, González-López Ó, Pérez-Andrés M, Mayado A, Orfao A.	10.1016/j.jaci.2024.10.005	2025	PubMed	Exclude	Irrelevant species/topic in title
Altered CD8(+) T-cell counts as an early predictor of prognosis in critically ill immunocompromised patients with invasive pulmonary aspergillosis	Cui N, Wang H, Long Y, Liu D.		2014	PubMed	Exclude	Title contains exclusion keyword: patient
Altered Distribution of Peripheral Blood Maturation-Associated B-Cell Subsets in Chronic Alcoholism	Almeida J, Polvorosa MA, Gonzalez-Quintela A, Madruga I, Marcos M, Pérez-Nieto MA, Hernandez-Cerceño ML, Orfao A, Laso FJ.	10.1111/acer.12783	2015	PubMed	Exclude	Irrelevant species/topic in abstract
Altered Expression of TLR2 and TLR4 on Peripheral CD14+ Blood Monocytes in Children with Urinary Tract Infection	Karananou P, Fleva A, Tramma D, Alataki A, Pavlitou-Tsiontsi A, Emporiadou-Peticopoulou M, Papadopoulou-Alataki E.	10.1155/2016/6052891	2016	PubMed	Exclude	Irrelevant species/topic in title
Altered IgA Response to Gut Bacteria Is Associated with Childhood Asthma in Peru	Hsieh CS, Rengarajan S, Kau A, Tarazona-Meza C, Nicholson A, Checkley W, Romero K, Hansel NN.	10.4049/jimmunol.2001296	2021	PubMed	Exclude	Irrelevant species/topic in title
Altered Immunoglobulin Repertoire and Decreased IgA Somatic Hypermutation in the Gut during Chronic HIV-1 Infection	Jones ST, Guo K, Cooper EH, Dillon SM, Wood C, Nguyen DH, Shen G, Barrett BS, Frank DN, Kroehl M, Janoff EN, Kechris K, Wilson CC, Santiago ML.	10.1128/jvi.00976-22	2022	PubMed	Exclude	Irrelevant species/topic in title
Altered Mucosal Immune-Microbiota Interactions in Familial Adenomatous Polyposis	Noble A, Durant L, Dilke SM, Man R, Martin I, Patel R, Hoyles L, Pring ET, Latchford A, Clark SK, Carding SR, Knight SC.	10.14309/ctg.0000000000000428	2022	PubMed	Exclude	Irrelevant species/topic in title
Altered Systemic and Intestinal IgA Immune Responses in Individuals With Type 1 Diabetes	Huang J, Huang G, Li X, Hu F, Xie Z, Xiao Y, Luo S, Chao C, Guo K, Wong FS, Zhou Z, Wen L.	10.1210/clinem/dgaa590	2020	PubMed	Exclude	Irrelevant species/topic in abstract
Altered degree centrality in patients with non-neuropsychiatric systemic lupus erythematosus: a resting-state fMRI study	Li X, Zhang P, Zhou W, Li Y, Sun Z, Chen J, Xia J, Zou H.	10.1136/jim-2021-001941	2022	PubMed	Exclude	Irrelevant species/topic in title
Altered fecal microbiota, IgA, and fermentative end-products in adult dogs fed prebiotics and a nonviable Lactobacillus acidophilus	Panasevich MR, Daristotle L, Quesnell R, Reinhart GA, Frantz NZ.	10.1093/jas/skab347	2021	PubMed	Exclude	Irrelevant species/topic in title
Altered frequency of Th17 and Treg cells in new-onset systemic lupus erythematosus patients	Chen M, Chen X, Wan Q.	10.1111/eci.13012	2018	PubMed	Exclude	Irrelevant species/topic in title
Altered glycan accessibility on native immunoglobulin G complexes in early rheumatoid arthritis and its changes during therapy	Stümer J, Biermann MHC, Knopf J, Magorivska I, Kastbom A, Svärd A, Janko C, Bilyy R, Schett G, Sjöwall C, Herrmann M, Muñoz LE.	10.1111/cei.12987	2017	PubMed	Exclude	Irrelevant species/topic in abstract
Altered glycosylation of complexed native IgG molecules is associated with disease activity of systemic lupus erythematosus	Sjöwall C, Zapf J, von Löhneysen S, Magorivska I, Biermann M, Janko C, Winkler S, Bilyy R, Schett G, Herrmann M, Muñoz LE.	10.1177/0961203314558861	2015	PubMed	Exclude	IgA not mentioned in title
Altered gut microbiota and mucosal immunity in patients with schizophrenia	Xu R, Wu B, Liang J, He F, Gu W, Li K, Luo Y, Chen J, Gao Y, Wu Z, Wang Y, Zhou W, Wang M.	10.1016/j.bbi.2019.06.039	2020	PubMed	Exclude	Irrelevant species/topic in title
Altered gut microbiota profile in common variable immunodeficiency associates with levels of lipopolysaccharide and markers of systemic immune activation	Jørgensen SF, Trøseid M, Kummen M, Anmarkrud JA, Michelsen AE, Osnes LT, Holm K, Høivik ML, Rashidi A, Dahl CP, Vesterhus M, Halvorsen B, Mollnes TE, Berge RK, Moum B, Lundin KE, Fevang B, Ueland T, Karlsen TH, Aukrust P, Hov JR.	10.1038/mi.2016.18	2016	PubMed	Exclude	Irrelevant species/topic in abstract
Altered humoral immunity to mycobacterial antigens in Japanese patients affected by inflammatory demyelinating diseases of the central nervous system	Cossu D, Yokoyama K, Tomizawa Y, Momotani E, Hattori N.	10.1038/s41598-017-03370-z	2017	PubMed	Exclude	Irrelevant species/topic in title
Altered immune parameters correlate with infection-related hospitalizations in children with Down syndrome	Martínez E, Castañeda D, Jaramillo S, Iregui A, Quiñonez T, Rodríguez JA, Herrera E, Gómez AM, Rondón MA, Prieto JC, Angel J, Franco MA, Mesa MC.	10.1016/j.humimm.2016.05.004	2016	PubMed	Exclude	Irrelevant species/topic in title
Altered immunity in migraine: a comprehensive scoping review	Ha WS, Chu MK.	10.1186/s10194-024-01800-8	2024	PubMed	Exclude	IgA not mentioned in title
Altered immunity to microbiota, B cell activation and depleted γδ/resident memory T cells in colorectal cancer	Noble A, Pring ET, Durant L, Man R, Dilke SM, Hoyles L, James SA, Carding SR, Jenkins JT, Knight SC.	10.1007/s00262-021-03135-8	2022	PubMed	Exclude	Irrelevant species/topic in abstract
Altered immunoglobulin G glycosylation in patients with isolated hyperprolactinaemia	Hirschberg D, Ekman B, Wahlberg J, Landberg E.	10.1371/journal.pone.0247805	2021	PubMed	Exclude	Irrelevant species/topic in title
Altered mean platelet volume in children with Henoch-Schonlein purpura and its association with disease activity	Shi X, Li WC, Mo LJ, Li XH, Luo YZ, Qin LQ, Yang Z, Mo WN.	10.1177/0004563217727015	2018	PubMed	Exclude	Irrelevant species/topic in title
Altered microbial community structure in PI3Kγ knockout mice with colitis impeding relief of inflammation: Establishment of new indices for intestinal microbial disorder	Li Y, Chen QQ, Yuan J, Chen Z, Du HT, Wan J.	10.1016/j.intimp.2019.105901	2020	PubMed	Exclude	Irrelevant species/topic in abstract
Altered microbiota associated with abnormal humoral immune responses to commensal organisms in enthesitis-related arthritis	Stoll ML, Kumar R, Morrow CD, Lefkowitz EJ, Cui X, Genin A, Cron RQ, Elson CO.	10.1186/s13075-014-0486-0	2014	PubMed	Exclude	Irrelevant topic/species in title
Altered monocyte expression and expansion of non-classical monocyte subset in IgA nephropathy patients	Cox SN, Serino G, Sallustio F, Blasi A, Rossini M, Pesce F, Schena FP.	10.1093/ndt/gfv017	2015	PubMed	Exclude	Irrelevant species/topic in title
Altered phenotype and functionality of varicella zoster virus-specific cellular immunity in individuals with active infection	D., Schub, David; E., Janssen, Eva; S., Leyking, Sarah; U., Sester, Urban; G., Assmann, Gunter; P., Hennes, Pia; S., Smola, Sigrun; T.M.M., Vogt, Thomas M.M.; T.R., Rohrer, Tilman Robert; M., Sester, Martina	10.1093/infdis/jiu500		Scopus	Exclude	Irrelevant species/topic in abstract
Altered plasma fibrin clot properties and fibrinolysis in patients with multiple myeloma	Undas A, Zubkiewicz-Usnarska L, Helbig G, Woszczyk D, Kozińska J, Dmoszyńska A, Podolak-Dawidziak M, Kuliczkowski K.	10.1111/eci.12269	2014	PubMed	Exclude	Title contains exclusion keyword: patient
Altered serum cytokine signature in common variable immunodeficiency	Hel Z, Huijbregts RP, Xu J, Nechvatalova J, Vlkova M, Litzman J.	10.1007/s10875-014-0099-z	2014	PubMed	Exclude	Irrelevant topic/species in title
Alternaria alternata challenge at the nasal mucosa results in eosinophilic inflammation and increased susceptibility to influenza virus infection	Ma M, Redes JL, Percopo CM, Druey KM, Rosenberg HF.	10.1111/cea.13123	2018	PubMed	Exclude	Irrelevant species/topic in abstract
Alternative Complement Pathway Inhibition with Iptacopan in IgA Nephropathy	Perkovic V, Barratt J, Rovin B, Kashihara N, Maes B, Zhang H, Trimarchi H, Kollins D, Papachristofi O, Jacinto-Sanders S, Merkel T, Guerard N, Renfurm R, Hach T, Rizk DV; APPLAUSE-IgAN Investigators.	10.1056/NEJMoa2410316	2025	PubMed	Exclude	Irrelevant species/topic in title
Alternative Complement Pathway Is Activated and Associated with Galactose-Deficient IgA(1) Antibody in IgA Nephropathy Patients	Chiu YL, Lin WC, Shu KH, Fang YW, Chang FC, Chou YH, Wu CF, Chiang WC, Lin SL, Chen YM, Wu MS.	10.3389/fimmu.2021.638309	2021	PubMed	Exclude	Irrelevant species/topic in title
Alternative Strategy for a Quadrivalent Live Attenuated Influenza Virus Vaccine	Wan Z, Cardenas Garcia S, Liu J, Santos J, Carnaccini S, Geiger G, Ferreri L, Rajao D, Perez DR.	10.1128/JVI.01025-18	2018	PubMed	Exclude	Irrelevant species/topic in title
Amaranth addition to enzymatically modified wheat flour improves dough functionality, bread immunoreactivity and quality	Heredia-Sandoval NG , Calderón de la Barca AM , Carvajal-Millán E , Islas-Rubio AR .	10.1039/c7fo01332a	2018	PubMed	Exclude	Irrelevant species/topic in abstract
Ambient Air Pollution in Relation to SARS-CoV-2 Infection, Antibody Response, and COVID-19 Disease: A Cohort Study in Catalonia, Spain (COVICAT Study)	Kogevinas M, Castaño-Vinyals G, Karachaliou M, Espinosa A, de Cid R, Garcia-Aymerich J, Carreras A, Cortés B, Pleguezuelos V, Jiménez A, Vidal M, O'Callaghan-Gordo C, Cirach M, Santano R, Barrios D, Puyol L, Rubio R, Izquierdo L, Nieuwenhuijsen M, Dadvand P, Aguilar R, Moncunill G, Dobaño C, Tonne C.	10.1289/EHP9726	2021	PubMed	Exclude	Irrelevant species/topic in title
Ambulatory arterial stiffness index, blood pressure variability, and nocturnal blood pressure dip in children with IgA and Henoch-Schönlein nephropathy	Skrzypczyk P, Mizerska-Wasiak M, Jerszow B, Ruszczykowski P, Pańczyk-Tomaszewska M.	10.5414/CN108980	2017	PubMed	Exclude	Irrelevant species/topic in title
Ambulatory blood pressure is better associated with target organ damage than clinic blood pressure in patients with primary glomerular disease	Wen RW, Chen XQ, Zhu Y, Ke JT, Du Y, Wang C, Lou TQ.	10.1186/s12882-020-02200-1	2020	PubMed	Exclude	Irrelevant species/topic in title
Ambulatory screening for obstructive sleep apnea in patients with resistant arterial hypertension	Kamasová M, Václavík J, Václavík T, Hobzová M, Kociánová E, Táborský M.	10.1007/s11325-017-1583-5	2018	PubMed	Exclude	Irrelevant species/topic in title
Ameliorating effects of Hericium erinaceus polysaccharides on intestinal barrier injury in immunocompromised mice induced by cyclophosphamide	Tian B, Wang P, Xu T, Cai M, Mao R, Huang L, Sun P, Yang K.	10.1039/d2fo03769f	2023	PubMed	Exclude	Irrelevant species/topic in title
Amelioration of cyclophosphamide-induced myelosuppression during treatment to rats with breast cancer through low-intensity pulsed ultrasound	Wang W, Luo D, Chen J, Chen J, Xia Y, Chen W, Wang Y.	10.1042/BSR20201350	2020	PubMed	Exclude	Irrelevant species/topic in title
Amelioration of immunoglobulin A vasculitis by suppression of the pathological expansion of T follicular helper 17 cells	Jiang Q, Chi X, Wei T, Nakayamada S, Shan Y, Sun Y, Zhao X, Zhou J, Fan Y, Gu J, Jiang H, Ma X.	10.1016/j.jaut.2024.103304	2024	PubMed	Exclude	Irrelevant species/topic in title
Amelogenin specific IgA and IgG in children with untreated coeliac disease	Petronijevic S, Stig S, Gao J, Halstensen TS.	10.1111/eos.12314	2016	PubMed	Exclude	Irrelevant species/topic in title
American Society of Nephrology Quiz and Questionnaire 2015: Glomerular Diseases	Bomback AS, Perazella MA, Choi MJ.	10.2215/CJN.12871215	2016	PubMed	Exclude	Not original research (case report), not in wild mammal species
Amino Acid composition of Deer Skin Gelatin and the Immune-enhancing Effects of Its Drug-food Homologous Prescription; 鹿皮胶氨基酸成分及其药食同源组方的免疫增强作用	Z., Jin, Ziwei; R., Zhang, Ronghua; C., Zhao, Chunjiao; T., Zhang, Tengyue; Y., Song, Yan; Y., Li, Yinqing	10.13982/j.mfst.1673-9078.2025.1.0035		Scopus	Exclude	Did not assess fecal IgA
Aminopeptidase N Inhibitors as Pointers for Overcoming Antitumor Treatment Resistance	Farsa O, Ballayová V, Žáčková R, Kollar P, Kauerová T, Zubáč P.	10.3390/ijms23179813	2022	PubMed	Exclude	Irrelevant species/topic in title
Amplicon-based analysis reveals link between adolescent acne and altered facial skin microbiome induced by negative emotional states	Chen Y, Peng L, Li Y, Peng Y, Dai S, Han K, Xin J.	10.3389/fcimb.2025.1543616	2025	PubMed	Exclude	Irrelevant species/topic in title
Amyloid-like IgM deposition neuropathy with multiple mononeuropathies and generalized neuropathy	Soontrapa P, Klein CJ, Dyck PJB, Berini SE, McPhail ED, Binder M, Chompoopong P, Engelstad J, Shouman K.	10.1016/j.nmd.2023.02.012	2023	PubMed	Exclude	IgA not mentioned in title
Amyloidosis Mimicking Temporal Arteritis in Multiple Myeloma	Kramer GD, Lebiedz-Odrobina D, Mamalis N.	10.1016/j.ophtha.2017.07.002	2017	PubMed	Exclude	Not original research (case report), not in wild mammal species
Amyloidosis and Glomerular Diseases in Familial Mediterranean Fever	Siligato R, Gembillo G, Calabrese V, Conti G, Santoro D.	10.3390/medicina57101049	2021	PubMed	Exclude	IgA not mentioned in title
An 18-month-old boy with a widespread bullous eruption	Buckley G, Belessiotis K, Schim van der Loeff I, Jada K, Hill VA.	10.1136/archdischild-2014-307050	2015	PubMed	Exclude	Irrelevant topic/species in title
An 8-month-old boy with purpuric skin lesions. Acute hemorrhagic edema of infancy	Sorensen EP, Matiz C, Friedlander SF.	10.3928/00904481-20131223-09	2014	PubMed	Exclude	Irrelevant topic/species in title
An Anti-EGFR IgA That Displays Improved Pharmacokinetics and Myeloid Effector Cell Engagement In Vivo	Lohse S, Meyer S, Meulenbroek LA, Jansen JH, Nederend M, Kretschmer A, Klausz K, Möginger U, Derer S, Rösner T, Kellner C, Schewe D, Sondermann P, Tiwari S, Kolarich D, Peipp M, Leusen JH, Valerius T.	10.1158/0008-5472.CAN-15-1232	2016	PubMed	Exclude	Irrelevant species/topic in abstract
An Assessment on the Effectiveness of the Immature Granulocyte Percentage in Predicting Internal Organ Involvement Among Children With Henoch-Schönlein Purpura	Güngör T, Özdel S, Çakici EK, Yazilitaş F, Bağlan E, Karakaya D, Çelikkaya E, Bülbül M.	10.1097/MPH.0000000000002288	2022	PubMed	Exclude	Irrelevant species/topic in abstract
An Atypical Case of Idiopathic Purpura Fulminans	Samman K, Le CK, Michon B.	10.1097/MPH.0000000000002497	2022	PubMed	Exclude	Irrelevant species/topic in title
An Autopsy Case of Primary Biliary Cholangitis with Histological Submassive Hepatic Necrosis Caused by Acute Hepatitis E Virus Infection	Koyama M, Yamazaki T, Joshita S, Ito A, Ono K, Watanabe T, Yamashita Y, Sugiura A, Kobayashi M, Sato Y, Takahashi M, Okamoto H, Umemura T.	10.2169/internalmedicine.6337-20	2021	PubMed	Exclude	IgA not mentioned in title
An ELISA-Based Method to Measure Mucosal Antibody Responses Against SARS-CoV-2 in Human Saliva	Bhavsar D, Sano K, Singh G, Krammer F.	10.1002/cpz1.1024	2024	PubMed	Exclude	Irrelevant species/topic in title
An Emerging Role for Neutrophil Extracellular Traps in IgA Vasculitis: A Mini-Review	Chen XQ, Tu L, Tang Q, Huang L, Qin YH.	10.3389/fimmu.2022.912929	2022	PubMed	Exclude	Irrelevant species/topic in title
An Exome Sequencing Study of 10 Families with IgA Nephropathy	Stapleton CP, Kennedy C, Fennelly NK, Murray SL, Connaughton DM, Dorman AM, Doyle B, Cavalleri GL, Conlon PJ.	10.1159/000503564	2020	PubMed	Exclude	Irrelevant species/topic in title
An Expert Opinion/Approach: Clinical Presentations, Diagnostic Considerations, and Therapeutic Options for Gastrointestinal Manifestations of Common Variable Immune Deficiency	Hashash JG, Squire J, Francis FF, Binion DG, Cross RK, Farraye FA.	10.14309/ajg.0000000000002027	2022	PubMed	Exclude	Did not assess fecal IgA
An Exploratory Approach of Clinically Useful Biomarkers of Cvid by Logistic Regression	Guerra-Galán T, Palacios-Ortega M, Jiménez-Huete A, Guevara-Hoyer K, Cárdenas MC, Villegas-Mendiola Á, Mansilla-Ruíz MD, Subhi-Issa N, de la Fuente-Munoz E, Requejo PM, de la Peña AR, Guzmán-Fulgencio M, Fernández-Arquero M, de Diego RP, Sánchez-Ramón S.	10.1007/s10875-024-01746-1	2024	PubMed	Exclude	IgA not mentioned in title
An Exploratory Study of the Salivary Immunoglobulin A Responses to 1 Dose of a Norovirus Virus-Like Particle Candidate Vaccine in Healthy Adults	Atmar RL, Cramer JP, Baehner F, Han C, Borkowski A, Mendelman PM.	10.1093/infdis/jiy529	2019	PubMed	Exclude	Irrelevant species/topic in title
An Extremely High IgA Value in a Young Child	Schrapp A, Brossard C, Valéry B, Claeyssens S.	10.7754/Clin.Lab.2018.181210	2019	PubMed	Exclude	Not original research (case report), not in wild mammal species
An FcRn-targeted mucosal vaccine against SARS-CoV-2 infection and transmission	Li W, Wang T, Rajendrakumar AM, Acharya G, Miao Z, Varghese BP, Yu H, Dhakal B, LeRoith T, Karunakaran A, Tuo W, Zhu X.	10.1038/s41467-023-42796-0	2023	PubMed	Exclude	Irrelevant species/topic in title
An HIV-1 vaccine based on bacterium-like particles elicits Env-specific mucosal immune responses	Bi J, Li F, Zhang M, Wang H, Lu J, Zhang Y, Ling H, Wang J, Gao F, Kong W, Yu B, Yu X.	10.1016/j.imlet.2020.03.002	2020	PubMed	Exclude	Irrelevant species/topic in title
An IgA plasmacytoma: a rare and distinct form of plasmacytoma	Wang HY, Goodman AM.	10.1182/blood.2020004978	2020	PubMed	Exclude	Not original research (case report), not in wild mammal species
An IgA1-lambda-type monoclonal immunoglobulin deposition disease associated with membranous features in a patient with IgG4-related kidney disease: a case report	Kitazawa A, Koda R, Yoshino A, Ueda Y, Takeda T.	10.1186/s12882-018-1133-9	2018	PubMed	Exclude	Not original research (case report), not in wild mammal species
An IgM Cleaving Enzyme for Clearance of Anti-Pig Xenoreactive Antibodies in a Nonhuman Primate Model	Martinino A, Smith TJ, Elmore ZC, Yoon J, Ladowski J, Schiliro D, Hull JA, Schwalb A, Hu M, Spangler R, Lee KW, Kim MJ, Williams K, Jackson A, Knechtle SJ, Asokan A, Kwun J.	10.1111/xen.70023	2025	PubMed	Exclude	Irrelevant species/topic in title
An Impact of Psychological Stress on the Interplay between Salivary Oxidative Stress and the Classic Psychological Stress-Related Parameters	Stojanović NM, Randjelović PJ, Pavlović D, Stojiljković NI, Jovanović I, Sokolović D, Radulović NS.	10.1155/2021/6635310	2021	PubMed	Exclude	IgA not mentioned in title
An Indirect Comparison of Diagnostic Accuracy for Seven Different SARS-CoV-2 Serological Assays: A Meta-Analysis and Adjusted Indirect Comparison of Diagnostic Test Accuracy	Zhang M, Zhao Y, Fang L, Liang W.	10.1111/irv.70155	2025	PubMed	Exclude	IgA not mentioned in title
An Integrated Glycosylation Signature of Rheumatoid Arthritis	Mayboroda OA, Lageveen-Kammeijer GSM, Wuhrer M, Dolhain RJEM.	10.3390/biom13071106	2023	PubMed	Exclude	Non-English article
An Integrated Transcriptomic and Proteomic Analysis Identifies Significant Novel Pathways for Henoch-Schönlein Purpura Nephritis Progression	Xie B, Zhang W, Zhang Q, Zhang Q, Wang Y, Sun L, Liu M, Zhou P.	10.1155/2020/2489175	2020	PubMed	Exclude	Irrelevant species/topic in abstract
An Intranasal OMV-Based Vaccine Induces High Mucosal and Systemic Protecting Immunity Against a SARS-CoV-2 Infection	van der Ley PA, Zariri A, van Riet E, Oosterhoff D, Kruiswijk CP.	10.3389/fimmu.2021.781280	2021	PubMed	Exclude	Irrelevant species/topic in title
An Intranasal Proteosome-Adjuvanted Trivalent Influenza Vaccine Is Safe, Immunogenic & Efficacious in the Human Viral Influenza Challenge Model. Serum IgG & Mucosal IgA Are Important Correlates of Protection against Illness Associated with Infection	Lambkin-Williams R, Gelder C, Broughton R, Mallett CP, Gilbert AS, Mann A, He D, Oxford JS, Burt D.	10.1371/journal.pone.0163089	2016	PubMed	Exclude	Irrelevant species/topic in title
An NF-κB signature predicts low-grade glioma prognosis: a precision medicine approach based on patient-derived stem cells	Ius T, Ciani Y, Ruaro ME, Isola M, Sorrentino M, Bulfoni M, Candotti V, Correcig C, Bourkoula E, Manini I, Pegolo E, Mangoni D, Marzinotto S, Radovic S, Toffoletto B, Caponnetto F, Zanello A, Mariuzzi L, Di Loreto C, Beltrami AP, Piazza S, Skrap M, Cesselli D.	10.1093/neuonc/nox234	2018	PubMed	Exclude	Irrelevant species/topic in abstract
An Open-Label Pilot Study to Investigate Safety and Efficacy of Fixed Combination Tazarotene 0.045% and Halobetasol Propionate 0.01% Lotion for the Treatment of Scalp Psoriasis	Ozyurekoglu E, Kircik L.	10.36849/jdd.0102	2021	PubMed	Exclude	Irrelevant species/topic in title
An Oral Botanical Supplement Improves Small Intestinal Bacterial Overgrowth (SIBO) and Facial Redness: Results of an Open-Label Clinical Study	Min M, Nadora D, Chakkalakal M, Afzal N, Subramanyam C, Gahoonia N, Pan A, Thacker S, Nong Y, Chambers CJ, Sivamani RK.	10.3390/nu16183149	2024	PubMed	Exclude	IgA not mentioned in title
An Organic Field-effect Transistor with an Extended-gate Electrode Capable of Detecting Human Immunoglobulin A	Minamiki T, Minami T, Sasaki Y, Kurita R, Niwa O, Wakida S, Tokito S.	10.2116/analsci.31.725	2015	PubMed	Exclude	Irrelevant species/topic in title
An Overview of IgA Nephropathy: 50 Years On	Tang SCW.	10.1016/j.semnephrol.2018.05.024	2018	PubMed	Exclude	Irrelevant species/topic in title
An Stx-EAEC O59:NM[H19] strain isolated from a hemolytic uremic syndrome case in Argentina	Carbonari CC, Ricciardi M, Calvo AR, Montes A, Deza NL, Conde Valentino MA, Zolezzi G, Baschkier A, Vago M, Acosta D, Manfredi EA, Miliwebsky ES, Chinen I, Rivas M.	10.1016/j.ram.2019.03.006	2020	PubMed	Exclude	Not original research (case report), not in wild mammal species
An Unexpected Cause of Upper Gastrointestinal Bleeding in a Child	Ricciuto A, Walsh CM, Church PC.	10.1016/j.cgh.2015.04.019	2015	PubMed	Exclude	Not original research (case report), not in wild mammal species
An Unusual Case of Abdominal Pain in a Geriatric Man	Sloane S, Olandt CA, Subramony R, Campbell C.	10.1016/j.jemermed.2024.02.006	2024	PubMed	Exclude	IgA not mentioned in title
An Unusual Case of Alcoholic Liver Disease Associated with Secondary IgA Vasculitic Nephritis presenting as Rapidly Progressive Glomerulonephritis	Muralidharan S, Mathew GG, Jayaprakash V, Sailapathy S.	10.69097/41-03-2024-09	2024	PubMed	Exclude	Irrelevant species/topic in title
An Unusual Cause of Abdominal Pain: IgA Vasculitis	Chen YP, Yu J, Huang WF.	10.1016/j.cgh.2022.02.006	2022	PubMed	Exclude	Irrelevant species/topic in title
An Unusual Cause of a Pathological Vertebral Fracture: Solitary Plasmacytoma	Li A, Sanchez-Petitto G, Tkaczuk KHR, Nageshwar M, Singh Z, Kocoglu M.	10.1016/j.amjms.2020.04.001	2020	PubMed	Exclude	Not original research (case report), not in wild mammal species
An Unusual Presentation of a Rare Scleroderma Mimic: What is Behind the Scenes?	Ibrahim RA, Abdalla NEH, Shabaan EAH, Mostafa NBH.	10.2174/1573397114666180808091621	2019	PubMed	Exclude	Not original research (case report)
An Unusual Vesiculopustular Eruption: Answer	Van-de-Velde V, Matthews AG, Biswas A.	10.1097/DAD.0000000000001099	2018	PubMed	Exclude	Irrelevant species/topic in title
An Unusual Vesiculopustular Eruption: Challenge	Van-de-Velde V, Matthews AG, Biswas A.	10.1097/DAD.0000000000001100	2018	PubMed	Exclude	Not original research (case report), not in wild mammal species
An Update on Molecular Diagnostics for COVID-19	Islam KU, Iqbal J.	10.3389/fcimb.2020.560616	2020	PubMed	Exclude	IgA not mentioned in title
An Updated Review of Pemphigus Diseases	Malik AM, Tupchong S, Huang S, Are A, Hsu S, Motaparthi K.	10.3390/medicina57101080	2021	PubMed	Exclude	Irrelevant species/topic in title
An accessory muscle belly or an accessory muscle head? An unusual arrangement of muscles in the anterior compartment of the forearm	Gabríková K, Kachlík D, Belbl M, Kunc V.	10.1007/s00276-023-03084-0	2023	PubMed	Exclude	Irrelevant species/topic in title
An acute transfusion reaction	Webb C, Norris A, Hands K.	10.7861/clinmedicine.18-1-95	2018	PubMed	Exclude	Not original research (case report), not in wild mammal species
An adenovirus-vectored COVID-19 vaccine confers protection from SARS-COV-2 challenge in rhesus macaques	L., Feng, Liqiang; Q., Wang, Qian; C., Shan, Chao; C., Yang, Chenchen; Y., Feng, Ying; J., Wu, Jia; X., Liu, Xiaolin; Y., Zhou, Yiwu; R., Jiang, Rendi; P., Hu, Peiyu	10.1038/s41467-020-18077-5		Scopus	Exclude	Irrelevant species/topic in title
An adenovirus-vectored vaccine based on the N protein of feline coronavirus elicit robust protective immune responses	Wang Y, Liu Y, Wang J, Zhang M, Deng X, Song J, Zhu J, Yu L, Li G, Liu G.	10.1016/j.antiviral.2024.105825	2024	PubMed	Exclude	Irrelevant species/topic in title
An adolescent girl diagnosed with IgA nephropathy following the first dose of the COVID-19 vaccine	Okada M, Kikuchi E, Nagasawa M, Oshiba A, Shimoda M.	10.1007/s13730-021-00679-7	2022	PubMed	Exclude	Irrelevant species/topic in title
An adolescent presenting with IgA nephropathy and persistent decreased kidney function after COVID-19 vaccination during follow-up for asymptomatic hematuria: a clinicopathological study	Morisawa K, Takahashi T, Matsuoka K, Hashiguchi A, Yamanaka M, Hamada R, Honda M.	10.1007/s13730-025-00989-0	2025	PubMed	Exclude	Irrelevant species/topic in title
An adolescent with abdominal pain, rash, joint swelling, severe bloody diarrhea, and impressive leukocytosis	Alsaied T, Weber J, George A, Villegas M, Vossmeyer MT.	10.1177/0009922814536266	2014	PubMed	Exclude	Irrelevant topic/species in title
An alphavirus-based adjuvant enhances serum and mucosal antibodies, T cells, and protective immunity to influenza virus in neonatal mice	Khalil SM, Tonkin DR, Snead AT, Parks GD, Johnston RE, White LJ.	10.1128/JVI.00327-14	2014	PubMed	Exclude	Title contains exclusion keyword: mice
An amperometric immunosensor for diagnosis of celiac disease based on covalent immobilization of open conformation tissue transglutaminase for determination of anti-tTG antibodies in human serum	Giannetto M, Mattarozzi M, Umiltà E, Manfredi A, Quaglia S, Careri M.	10.1016/j.bios.2014.07.006	2014	PubMed	Exclude	Title contains exclusion keyword: human
An analysis of the levels of the soluble form of the endothelial protein C receptor in children with Henoch-Schönlein Purpura	Cayci FS, Ekim M, Egin Y, Gökce H, Yalcinkaya F, Ozcakar B, Akar N.	10.3109/08880018.2013.860648	2015	PubMed	Exclude	Irrelevant species/topic in abstract
An assessment of the effectiveness of regional analgesia after VATS measured by an objective method for assessing testosterone, cortisol, α-amylase, sIgA, and β-endorphin levels - a randomised controlled trial	Bialka S, Sliwczynska M, Marciniak A, Czyzewski D, Misiolek H.	10.5603/EP.a2021.0004	2021	PubMed	Exclude	Irrelevant species/topic in abstract
An assessment of unstimulated salivary flow rate, IgA and clinical oral dryness among active and passive smokers	Nigar S, Hassan S, Maqsood A, Ahmed N, Al-Askar M, Mokeem SA, Alqutub MN, Aldahian N, AlSagob EI, AlMubarak AA, Vohra F, Abduljabbar T.	10.13075/ijomeh.1896.01829	2022	PubMed	Exclude	Irrelevant species/topic in title
An association between immune status and chest CT scores in COVID-19 patients	Çölkesen F, Poyraz N, Arslan Ş, Yılmaz PD, Kepenek Kurt E, Korkmaz C, Yıldız E, Çölkesen F, Aytekin G, Keleş S, Reisli İ.	10.1111/ijcp.14767	2021	PubMed	Exclude	Irrelevant species/topic in title
An association of hypochondroplasia and immune deficiency	Patıroglu T, Akar HH, Okdemir D, Kurtoglu S.	10.1515/jpem-2013-0468	2014	PubMed	Exclude	Irrelevant topic/species in title
An automated approach to determine antibody endpoint titers for COVID-19 by an enzyme-linked immunosorbent assay	Ho AD, Verkerke H, Allen JW, Saeedi BJ, Boyer D, Owens J, Shin S, Horwath M, Patel K, Paul A, Wu SC, Chonat S, Zerra P, Lough C, Roback JD, Neish A, Josephson CD, Arthur CM, Stowell SR.	10.21307/immunohematology-2021-007	2021	PubMed	Exclude	IgA not mentioned in title
An autopsy case of acute myocarditis with unique lymph node findings characterized by the proliferation of reactive plasmablasts	Ohtani H, Nozaki Y, Murakami T, Lin L, Shiono J, Miyazawa M.	10.3960/jslrt.20023	2020	PubMed	Exclude	Not original research (case report), not in wild mammal species
An eQTL Landscape of Kidney Tissue in Human Nephrotic Syndrome	Gillies CE, Putler R, Menon R, Otto E, Yasutake K, Nair V, Hoover P, Lieb D, Li S, Eddy S, Fermin D, McNulty MT; Nephrotic Syndrome Study Network (NEPTUNE); Hacohen N, Kiryluk K, Kretzler M, Wen X, Sampson MG.	10.1016/j.ajhg.2018.07.004	2018	PubMed	Exclude	Irrelevant species/topic in title
An early-onset SLE patient with a novel paternal inherited BACH2 mutation	Zhou L, Sun G, Chen R, Chen J, Fang S, Xu Q, Tang W, Dai R, Zhang Z, An Y, Tang X, Zhao X.	10.1007/s10875-023-01506-7	2023	PubMed	Exclude	Irrelevant species/topic in title
An electrochemical biosensing platform initiated simultaneously from multi-directions with programmable enzyme-free strategy for DNA variant detection	Ye J, Zhang X, Liu C, Zhang Y, Feng X, Zhang D.	10.1016/j.talanta.2025.127809	2025	PubMed	Exclude	Irrelevant species/topic in title
An electrochemical immunoassay for the screening of celiac disease in saliva samples	Adornetto G, Fabiani L, Volpe G, De Stefano A, Martini S, Nenna R, Lucantoni F, Bonamico M, Tiberti C, Moscone D.	10.1007/s00216-015-8884-y	2015	PubMed	Exclude	Irrelevant species/topic in title
An enhanced machine learning approach for effective prediction of IgA nephropathy patients with severe proteinuria based on clinical data	Ying Y, Wang L, Ma S, Zhu Y, Ye S, Jiang N, Zhao Z, Zheng C, Shentu Y, Wang Y, Li D, Zhang J, Chen C, Huang L, Yang D, Zhou Y.	10.1016/j.compbiomed.2024.108341	2024	PubMed	Exclude	Irrelevant species/topic in title
An evaluation of the roles of hematuria and uric acid in defining the prognosis of patients with IgA nephropathy	Hogg R.	10.1007/s00467-021-05092-x	2022	PubMed	Exclude	Irrelevant species/topic in title
An exceptional cause of hemoptysis in the elderly patient : IgA vasculitis	Pourcelet A, Georgery M, Vandergheynst F, Hougardy JM, De Breucker S.	10.1080/17843286.2017.1373986	2018	PubMed	Exclude	Irrelevant species/topic in title
An explicit immunogenetic model of gastrointestinal nematode infection in sheep	Prada Jiménez de Cisneros J, Stear MJ, Mair C, Singleton D, Stefan T, Stear A, Marion G, Matthews L.	10.1098/rsif.2014.0416	2014	PubMed	Exclude	Irrelevant topic/species in abstract
An extension of a multicenter, randomized, split-face clinical trial evaluating the efficacy and safety of chromophore gel-assisted blue light phototherapy for the treatment of acne	Nikolis A, Fauverghe S, Scapagnini G, Sotiriadis D, Kontochristopoulos G, Petridis A, Rigopoulos D, Dessinioti C, Kalokasidis K, Antoniou C.	10.1111/ijd.13814	2018	PubMed	Exclude	Irrelevant species/topic in title
An herbal drug combination identified by knowledge graph alleviates the clinical symptoms of plasma cell mastitis patients: A nonrandomized controlled trial	Liu C, Yu H, Chen G, Yang Q, Wang Z, Niu N, Han L, Zhao D, Wang M, Liu Y, Yang Y.	10.7554/eLife.84414	2023	PubMed	Exclude	Irrelevant species/topic in title
An immuno-inflammatory profiling of asymptomatic individuals in a malaria endemic area in Uganda	Saleh BH, Lugaajju A, Tijani MK, Danielsson L, Morris U, Persson KEM.	10.1016/j.actatropica.2024.107446	2024	PubMed	Exclude	IgA not mentioned in title
An immunogenetic study of bullous pemphigoid with mucosal involvement in two siblings	Minagawa A, Arakura F, Koga H, Tokuda Y, Koga H, Hashimoto T, Okuyama R.	10.1684/ejd.2014.2494	2015	PubMed	Exclude	Not original research (case report), not in wild mammal species
An inactivated whole-virion vaccine for Enterovirus D68 adjuvanted with CpG ODN or AddaVax elicits potent protective immunity in mice	Senpuku K, Kataoka-Nakamura C, Kunishima Y, Hirai T, Yoshioka Y.	10.1016/j.vaccine.2024.03.016	2024	PubMed	Exclude	Irrelevant species/topic in title
An indirect approach for reference intervals establishment of immunoglobulin A, G and M: the combination of laboratory database and statistics	Chai J, Sun Z, Zhang S, Zhou Q, Xu J.	10.1080/00365513.2022.2092897	2022	PubMed	Exclude	Irrelevant species/topic in title
An influenza HA stalk reactive polymeric IgA antibody exhibits anti-viral function regulated by binary interaction between HA and the antibody	Sano K, Saito S, Suzuki T, Kotani O, Ainai A, van Riet E, Tabata K, Saito K, Takahashi Y, Yokoyama M, Sato H, Maruno T, Usami K, Uchiyama S, Ogawa-Goto K, Hasegawa H.	10.1371/journal.pone.0245244	2021	PubMed	Exclude	Irrelevant species/topic in abstract
An institutional COVID-19 initiative: creation of a biobank and serological data analysis in pre- and post-vaccination cohorts	Fernandes-Siqueira LO, Melo RRA, Wermelinger LS, Almeida FCL, Salmon D, Ferreira GC, DA Poian AT.	10.1590/0001-3765202520240819	2025	PubMed	Exclude	Irrelevant species/topic in title
An integrated intervention combining cognitive-behavioural stress management and progressive muscle relaxation improves immune biomarkers and reduces COVID-19 severity and progression in patients with COVID-19: A randomized control trial	Alawna M, Mohamed AA.	10.1002/smi.3151	2022	PubMed	Exclude	Irrelevant species/topic in abstract
An intensive Winter fixture schedule induces a transient fall in salivary IgA in English premier league soccer players	Morgans R, Orme P, Anderson L, Drust B, Morton JP.	10.1080/15438627.2014.944641	2014	PubMed	Exclude	Irrelevant topic/species in title
An interaction between the inflammatory condition and the hypercoagulable condition occurs in primary Sjögren syndrome	Wang Q, Dai SM.	10.1007/s10067-022-06498-0	2023	PubMed	Exclude	Irrelevant species/topic in abstract
An international comparison of anti-SARS-COV-2 assays used for seroprevalence surveys from blood component providers	Lewin A, Drews SJ, Lieshout-Krikke R, Erikstrup C, Saeed S, Fady H, Uzicanin S, Custer B, O'Brien SF; Surveillance, Risk Assessment, Policy, the Virology Sub-groups of the ISBT Transfusion Transmitted Infectious Diseases Working Party.	10.1111/vox.13100	2021	PubMed	Exclude	IgA not mentioned in title
An intranasal attenuated Coxsackievirus B3 vaccine induces strong systemic and mucosal immunity against CVB3 lethal challenge	Deng H, Li Y, He X, Wang H, Wang S, Zhang H, Zhu J, Gu L, Li R, Wang G.	10.1002/jmv.29831	2024	PubMed	Exclude	Irrelevant species/topic in title
An intranasal combination vaccine induces systemic and mucosal immunity against COVID-19 and influenza	Xing M, Hu G, Wang X, Wang Y, He F, Dai W, Wang X, Niu Y, Liu J, Liu H, Zhang X, Xu J, Cai Q, Zhou D.	10.1038/s41541-024-00857-5	2024	PubMed	Exclude	Irrelevant species/topic in title
An intranasal lentiviral booster reinforces the waning mRNA vaccine-induced SARS-CoV-2 immunity that it targets to lung mucosa	Vesin B, Lopez J, Noirat A, Authié P, Fert I, Le Chevalier F, Moncoq F, Nemirov K, Blanc C, Planchais C, Mouquet H, Guinet F, Hardy D, Vives FL, Gerke C, Anna F, Bourgine M, Majlessi L, Charneau P.	10.1016/j.ymthe.2022.04.016	2022	PubMed	Exclude	Irrelevant species/topic in title
An intranasal subunit vaccine induces protective systemic and mucosal antibody immunity against respiratory viruses in mouse models	Anthi AK, Kolderup A, Vaage EB, Bern M, Benjakul S, Tjärnhage E, Ruso-Julve F, Jensen KR, Lode HE, Vaysburd M, Nilsen J, Herigstad ML, Sakya SA, Tietze L, Pilati D, Nyquist-Andersen M, Dürkoop M, Gjølberg TT, Peng L, Foss S, Moe MC, Low BE, Wiles MV, Nemazee D, Jahnsen FL, Vaage JT, Howard KA, Sandlie I, James LC, Grødeland G, Lund-Johansen F, Andersen JT.	10.1038/s41467-025-59353-6	2025	PubMed	Exclude	Irrelevant species/topic in title
An intranasal vaccine comprising SARS-CoV-2 spike receptor-binding domain protein entrapped in mannose-conjugated chitosan nanoparticle provides protection in hamsters	Tabynov K, Solomadin M, Turebekov N, Babayeva M, Fomin G, Yadagiri G, Renu S, Yerubayev T, Petrovsky N, Renukaradhya GJ, Tabynov K.	10.1038/s41598-023-39402-0	2023	PubMed	Exclude	Irrelevant species/topic in title
An intranasal vaccine durably protects against SARS-CoV-2 variants in mice	Hassan AO, Shrihari S, Gorman MJ, Ying B, Yuan D, Raju S, Chen RE, Dmitriev IP, Kashentseva E, Adams LJ, Mann C, Davis-Gardner ME, Suthar MS, Shi PY, Saphire EO, Fremont DH, Curiel DT, Alter G, Diamond MS.	10.1016/j.celrep.2021.109452	2021	PubMed	Exclude	Irrelevant species/topic in title
An intranasal vaccine targeting the receptor binding domain of SARS-CoV-2 elicits a protective immune response	Chen L, Zhang H, Li M, Wu B, Zhang Z, Gong R.	10.3389/fimmu.2022.1005321	2022	PubMed	Exclude	Irrelevant species/topic in title
An intranasally administered adenovirus-vectored SARS-CoV-2 vaccine induces robust mucosal secretory IgA	Sun B, Wang Q, Zheng P, Niu X, Feng Y, Guan W, Chen S, Li J, Cui T, Deng Y, Cheng ZJ, Li Y, Zhou X, Fang Y, Wang W, Wang Z, Chen L, Zhong N.	10.1172/jci.insight.180784	2024	PubMed	Exclude	Irrelevant species/topic in title
An intranasally administrated SARS-CoV-2 beta variant subunit booster vaccine prevents beta variant replication in rhesus macaques	Sui Y, Li J, Andersen H, Zhang R, Prabhu SK, Hoang T, Venzon D, Cook A, Brown R, Teow E, Velasco J, Pessaint L, Moore IN, Lagenaur L, Talton J, Breed MW, Kramer J, Bock KW, Minai M, Nagata BM, Choo-Wosoba H, Lewis MG, Wang LX, Berzofsky JA.	10.1093/pnasnexus/pgac091	2022	PubMed	Exclude	Irrelevant species/topic in title
An intravaginal ring for the sustained delivery of antibodies	Gunawardana M, Baum MM, Smith TJ, Moss JA.	10.1002/jps.24154	2014	PubMed	Exclude	Irrelevant topic/species in title
An investigation into febrile illnesses of unknown aetiology in Wipim, Papua New Guinea	Bande G, Hetzel MW, Iga J, Barnadas C, Mueller I, Siba PM, Horwood PF.		2014	PubMed	Exclude	Irrelevant topic/species in title
An investigation into the relationship between anti-Helicobacter pylori and anti-Saccharomyces cerevisiae antibodies in patients with axial spondyloarthritis and Crohn disease	Rodrigues IK, Andrigueti M, de Oliveira Gil ID, de Lucca Schiavon L, de Andrade KR, Pereira IA, de Castro GR, Zimmermann AF, Saporiti LN, Bazzo ML, Neves FS.	10.1007/s00296-014-3088-x	2015	PubMed	Exclude	Title contains exclusion keyword: patient
An investigation of neurological and/or biomechanical factors underpinning the effect of a thrust manipulation on chronic ankle symptoms: an observational study	Slaven EJ, Alarcio N, Fields C, Hayes M, Weiss E, Eckert NR.	10.1080/10669817.2023.2251864	2024	PubMed	Exclude	Irrelevant species/topic in title
An investigation of trachoma vaccine regimens by the chlamydia vaccine CTH522 administered with cationic liposomes in healthy adults (CHLM-02): a phase 1, double-blind trial	Pollock KM, Borges ÁH, Cheeseman HM, Rosenkrands I, Schmidt KL, Søndergaard RE, Day S, Evans A, McFarlane LR, Joypooranachandran J, Amini F, Skallerup P, Dohn RB, Jensen CG, Olsen AW, Bang P, Cole T, Schronce J, Lemm NM, Kristiansen MP, Andersen PL, Dietrich J, Shattock RJ, Follmann F.	10.1016/S1473-3099(24)00147-6	2024	PubMed	Exclude	Irrelevant species/topic in title
An in vivo model of postinflammatory hyperpigmentation and erythema: clinical, colorimetric and molecular characteristics	Vellaichamy G, Kohli I, Zubair R, Yin C, Braunberger T, Nahhas AF, Nicholson C, Mohammad TF, Isedeh P, Lyons AB, Nartker N, Al-Jamal M, Matsui M, Karaman-Jurukovska N, Zhou L, Lim HW, Mi QS, Hamzavi IH.	10.1111/bjd.20804	2022	PubMed	Exclude	Irrelevant species/topic in abstract
An online mindfulness-based program is effective in improving affect, over-commitment, optimism and mucosal immunity	Heckenberg RA, Hale MW, Kent S, Wright BJ.	10.1016/j.physbeh.2018.11.001	2019	PubMed	Exclude	Irrelevant species/topic in abstract
An open-label study evaluating the safety and efficacy of budesonide in patients with IgA nephropathy at high risk of progression	Obrișcă B, Vornicu A, Mocanu V, Dimofte G, Andronesi A, Bobeică R, Jurubiță R, Sorohan B, Caceaune N, Ismail G.	10.1038/s41598-023-47393-1	2023	PubMed	Exclude	Irrelevant species/topic in title
An oral norovirus vaccine generates mucosal immunity and reduces viral shedding in a phase 2 placebo-controlled challenge study	Flitter BA, Gillard J, Greco SN, Apkarian MD, D'Amato NP, Nguyen LQ, Neuhaus ED, Hailey DCM, Pasetti MF, Shriver M, Quigley C, Frenck RW Jr, Lindesmith LC, Baric RS, Wei LJ, Tucker SN, Cummings JF.	10.1126/scitranslmed.adh9906	2025	PubMed	Exclude	Irrelevant species/topic in title
An oral norovirus vaccine tablet was safe and elicited mucosal immunity in older adults in a phase 1b clinical trial	Flitter BA, Greco SN, Lester CA, Neuhaus ED, Tedjakusuma SN, Shriver M, Cuevas-Juárez E, Gutierrez S, Braun MR, Pasetti MF, Tucker SN, Cummings JF.	10.1126/scitranslmed.ads0556	2025	PubMed	Exclude	Irrelevant species/topic in title
An oral recombinant human type 5 adenovirus vector vaccine encoding the S protein of Type I feline coronavirus effectively protection against FCoV challenge in cats	Deng GN, Xie CZ, Zhou KL, He CS, Ma YZ, Ake AJ, Guo R, Li K, Peng C, Zhang B.	10.1016/j.vetmic.2025.110558	2025	PubMed	Exclude	Irrelevant species/topic in title
An overview of early genetic predictors of IgA deficiency	Fekrvand S, Abolhassani H, Rezaei N.	10.1080/14737159.2024.2385521	2024	PubMed	Exclude	Irrelevant species/topic in title
An overview of tecovirimat for smallpox treatment and expanded anti-orthopoxvirus applications	Russo AT, Grosenbach DW, Chinsangaram J, Honeychurch KM, Long PG, Lovejoy C, Maiti B, Meara I, Hruby DE.	10.1080/14787210.2020.1819791	2021	PubMed	Exclude	Not original research (review), not in wild mammal species
An unsuspected histopathological finding -concomitant IgA nephropathy in a patient with ANCA-associated vasculitis: a case report and literature review	Tota M, Donizy P, Byrska M, Krajewska M, Kusztal M.	10.3389/fimmu.2023.1227878	2023	PubMed	Exclude	Irrelevant species/topic in title
An unusual case of IgA-dominant membranoproliferative glomerulonephritis associated with psoriasis vulgaris	Tan HZ, Loh AHL, Choo CJJ, Lim CC.	10.1007/s11255-020-02741-2	2021	PubMed	Exclude	Irrelevant species/topic in title
An unusual case of IgA-dominant postinfectious glomerulonephritis: a case report and review of the literature	Wagrowska-Danilewicz M, Danilewicz M, Fisiak I, Piskorska J.	10.5114/pjp.2016.61455	2016	PubMed	Exclude	Not original research (case report), not in wild mammal species
An unusual case of Sweet syndrome in a child: overlapping presentation with erythema elevatum diutinum	Wang T, Liu H, Wang L, Guo Z, Li L.	10.1097/DAD.0000000000000026	2014	PubMed	Exclude	Irrelevant topic/species in title
An unusual case of acute kidney injury in a patient with IgA paraproteinemia. Lessons for the clinical nephrologist	Ronsin C, Kandel-Aznar C, Le Bris Y, Deltombe C, Blin N, Ville S.	10.1007/s40620-021-01119-6	2022	PubMed	Exclude	Irrelevant species/topic in title
An unusual case of bullous haemorrhagic vasculitis in a COVID-19 patient	Negrini S, Guadagno A, Greco M, Parodi A, Burlando M.	10.1111/jdv.16760	2020	PubMed	Exclude	Irrelevant species/topic in title
An unusual case of dermatitis herpetiformis	Clark K, Powers R, Kovach R.	10.1111/pde.12086	2014	PubMed	Exclude	Irrelevant topic/species in title
An unusual case of linear IgA disease affecting only the oral gingiva: a case report	He J, Shen J, Guo W.	10.1186/s12903-023-03250-1	2023	PubMed	Exclude	Not original research (case report), not in wild mammal species
An unusual cause for rib osteomyelitis in the tropics: Cryptococcal osteomyelitis	Ramesh V, Rao Polati V, Nimmala P, Anand M, Narreddy S, Saidulu G.	10.1177/0049475520929827	2020	PubMed	Exclude	Human study.
An unusual cause of gastrointestinal bleeding: adult mixed-type Henoch-Schönlein purpura	Hu Y, Ding J, Wang Q.	10.17235/reed.2023.9752/2023	2025	PubMed	Exclude	Irrelevant species/topic in abstract
An unusual presentation of immunoglobulin A gammopathy in a patient with Schnitzler's syndrome	Kaganov E, Jhaveri D, Peters P, IJdo JW.	10.1111/1756-185X.14718	2023	PubMed	Exclude	Irrelevant species/topic in title
An unusual presentation of propylthiouracil-induced anti-MPO and PR3 positive ANCA vasculitis with associated anti-GBM antibodies, IgA nephropathy and an IgG4 interstitial infiltrate: a case report	Galante JR, Daruwalla CP, Roberts ISD, Haynes R, Storey BC, Bottomley MJ.	10.1186/s12882-020-01964-w	2020	PubMed	Exclude	Irrelevant species/topic in title
An unusual triple association: Superficial granulomatous pyoderma, subcorneal pustular dermatosis, IgA multiple myeloma	Lamberti A, Miracco C, Cinotti E, Trovato E, Vispi M, Fimiani M, Rubegni P.	10.1111/cup.13848	2021	PubMed	Exclude	Not original research (case report), not in wild mammal species
An update on X-Linked agammaglobulinaemia: clinical manifestations and management	Shillitoe BMJ, Gennery AR.	10.1097/ACI.0000000000000584	2019	PubMed	Exclude	Review article (Non-research article).
An update on appropriate lung management in patients with primary antibody deficiencies	Buso H, Costanzo GAML, Monaco N, Landini N, Firinu D, Rattazzi M, Cinetto F, Milito C.	10.1080/17476348.2025.2517299	2025	PubMed	Exclude	Irrelevant species/topic in title
An update on autoantibodies in systemic lupus erythematosus	Gómez-Bañuelos E, Fava A, Andrade F.	10.1097/BOR.0000000000000922	2023	PubMed	Exclude	IgA not mentioned in title
An update on corticosteroid treatment for IgA nephropathy	Ghaddar M, Barratt J, Barbour SJ.	10.1097/MNH.0000000000000881	2023	PubMed	Exclude	Irrelevant species/topic in title
An update on laboratory detection and interpretation of antiphospholipid antibodies for diagnosis of antiphospholipid syndrome: guidance from the ISTH-SSC Subcommittee on Lupus Anticoagulant/Antiphospholipid Antibodies	Devreese KMJ, Bertolaccini ML, Branch DW, de Laat B, Erkan D, Favaloro EJ, Pengo V, Ortel TL, Wahl D, Cohen H.	10.1016/j.jtha.2024.10.022	2025	PubMed	Exclude	IgA not mentioned in title
An update on leprosy immunopathogenesis: systematic review	Silva MJA, Silva CS, Brasil TP, Alves AK, Dos Santos EC, Frota CC, Lima KVB, Lima LNGC.	10.3389/fimmu.2024.1416177	2024	PubMed	Exclude	IgA not mentioned in title
An update on pathology of IgA nephropathy	Soares MF.	10.5935/0101-2800.20160069	2016	PubMed	Exclude	Irrelevant species/topic in title
An update on predicting renal progression in IgA nephropathy	Barbour S, Reich H.	10.1097/MNH.0000000000000405	2018	PubMed	Exclude	Irrelevant species/topic in title
An update on the role of epigenetics in systemic vasculitis	Coit P, Direskeneli H, Sawalha AH.	10.1097/BOR.0000000000000451	2018	PubMed	Exclude	Irrelevant species/topic in title
An update on the treatment of IgA nephropathy	Barbour S, Feehally J.	10.1097/MNH.0000000000000336	2017	PubMed	Exclude	Irrelevant species/topic in title
Anaemia associated with Tacrolimus: A case report and literature review	Lan T, Zhang X, Yu Q.	10.1111/jcpt.13238	2020	PubMed	Exclude	Not original research (case report), not in wild mammal species
Analysis and Study on Epidemiological Features and Prognosis of Nephrotic Syndrome in Xinjiang and Heilongjiang	Liu J, Zhong Y, Ding L, Tuluhong A, Maihemuti B, Pan T, Wu M, Chen H, Lu C.	10.1155/2021/8802670	2021	PubMed	Exclude	Irrelevant species/topic in title
Analysis of 4931 renal biopsy data in central China from 1994 to 2014	Xu X, Ning Y, Shang W, Li M, Ku M, Li Q, Li Y, Dai W, Shao J, Zeng R, Han M, He X, Yao Y, Lv Y, Liu X, Ge S, Xu G.	10.1080/0886022X.2016.1183443	2016	PubMed	Exclude	IgA not mentioned in title
Analysis of B Cell Receptor Repertoires Reveals Key Signatures of the Systemic B Cell Response after SARS-CoV-2 Infection	Zhang Y, Yan Q, Luo K, He P, Hou R, Zhao X, Wang Q, Yi H, Liang H, Deng Y, Hu F, Li F, Liu X, Feng Y, Li P, Qu L, Chen Z, Pan-Hammarström Q, Feng L, Niu X, Chen L.	10.1128/JVI.01600-21	2022	PubMed	Exclude	Irrelevant species/topic in title
Analysis of Characteristics Similar to Autoimmune Disease in Keloid Patients	Jiao H, Fan J, Cai J, Pan B, Yan L, Dong P, Zong X, Gan C, Xiao R.	10.1007/s00266-015-0542-4	2015	PubMed	Exclude	Irrelevant species/topic in title
Analysis of Clinical and Histopathological Pattern of Biopsy Proven Glomerular Diseases from Central India	Banode RK, Kimmatkar PD, Bawankule CP, Adamane VP.	10.4103/1319-2442.336777	2021	PubMed	Exclude	Irrelevant species/topic in title
Analysis of Cross-sectional and Longitudinal HLA and Anti-viral Responses After COVID Infection in Renal Allograft Recipients: Differences and Correlates	Girnita AL, Wang L, Colovai AI, Ahearn P, Azzi Y, Menon MC, Fernandez-Vina M, Gebel HM, Steve Woodle E, Cravedi P, Maltzman JS, Akalin E.	10.1097/TP.0000000000004277	2022	PubMed	Exclude	IgA not mentioned in title
Analysis of Efficacy and Tolerability of Bruton Tyrosine Kinase Inhibitor Ibrutinib in Various B-cell Malignancies in the General Community: A Single-center Experience	Ali N, Malik F, Jafri SIM, Naglak M, Sundermeyer M, Pickens PV.	10.1016/j.clml.2017.02.011	2017	PubMed	Exclude	Irrelevant species/topic in abstract
Analysis of Flagellin-Specific Adaptive Immunity Reveals Links to Dysbiosis in Patients With Inflammatory Bowel Disease	Cook L, Lisko DJ, Wong MQ, Garcia RV, Himmel ME, Seidman EG, Bressler B, Levings MK, Steiner TS.	10.1016/j.jcmgh.2019.11.012	2020	PubMed	Exclude	Irrelevant species/topic in title
Analysis of Humoral Immune Responses in Patients With Severe Acute Respiratory Syndrome Coronavirus 2 Infection	Henss L, Scholz T, von Rhein C, Wieters I, Borgans F, Eberhardt FJ, Zacharowski K, Ciesek S, Rohde G, Vehreschild M, Stephan C, Wolf T, Hofmann-Winkler H, Scheiblauer H, Schnierle BS.	10.1093/infdis/jiaa680	2021	PubMed	Exclude	Irrelevant species/topic in title
Analysis of IL-1β, TGF-β, IL-5, ACE, PTPN22 gene polymorphisms, and gene expression levels in Turkish children with IgA vasculitis	Taşkın RB, Aydın İ, Aytaç G, Imamoglu S, Tunçay SC, Bulut İK, Karaca NE, Aksu G, Berdeli A, Kütükçüler N.	10.1007/s11033-023-08944-x	2023	PubMed	Exclude	Irrelevant species/topic in title
Analysis of IgG subclass staining for IgG immunofluorescence-positive IgA nephropathy	Oguchi H, Nakayama Y, Tochigi N, Mikami T, Kounoue N, Hashimoto J, Hamasaki Y, Sakai K.	10.5414/CN111352	2024	PubMed	Exclude	Irrelevant species/topic in title
Analysis of IgM, IgA, and IgG isotype antibodies Directed against SARS-CoV-2 spike glycoprotein and ORF8 in the course of COVID-19	Meinberger D, Koch M, Roth A, Hermes G, Stemler J, Cornely OA, Streichert T, Klatt AR.	10.1038/s41598-021-88356-8	2021	PubMed	Exclude	Irrelevant species/topic in title
Analysis of Immune Responses in Mice Orally Immunized with Recombinant pMG36e-SP-TSOL18/Lactococcus lactis and pMG36e-TSOL18/Lactococcus lactis Vaccines of Taenia solium	Zhou BY, Sun JC, Li X, Zhang Y, Luo B, Jiang N, Liu MC.	10.1155/2018/9262631	2018	PubMed	Exclude	Irrelevant species/topic in title
Analysis of LRBA pathogenic variants and the association with functional protein domains and clinical presentation	Perez-Perez D, Santos-Argumedo L, Rodriguez-Alba JC, Lopez-Herrera G.	10.1111/pai.14179	2024	PubMed	Exclude	IgA not mentioned in title
Analysis of Multiple Bands on Serum Protein Immunofixation Electrophoresis: Challenge in Interpretation of Clonality in a Patient with Light Chain-Predominant Multiple Myeloma	Nwogbo OV, Jin Y, Sliker T, Wilhite D, Singh G.	10.1093/labmed/lmab001	2021	PubMed	Exclude	Irrelevant species/topic in title
Analysis of Nursing Effect of Children with Henoch-Schonlein Purpura Based on the PDCA Nursing Model	Qin S, Li D, Zhang B.	10.1155/2021/1736429	2021	PubMed	Exclude	Irrelevant species/topic in title
Analysis of O-glycoforms of the IgA1 hinge region by sequential deglycosylation	Ohyama Y, Yamaguchi H, Nakajima K, Mizuno T, Fukamachi Y, Yokoi Y, Tsuboi N, Inaguma D, Hasegawa M, Renfrow MB, Novak J, Yuzawa Y, Takahashi K.	10.1038/s41598-020-57510-z	2020	PubMed	Exclude	Irrelevant species/topic in abstract
Analysis of Occupational Stress and Its Relationship with Secretory Immunoglobulin A in the Xinjiang Plateau Young Military Recruits	Tao N, An H, Zhang J, Zhang Y, Jin L, Xu L, Liu J, Xu X.	10.1155/2020/8695783	2020	PubMed	Exclude	Irrelevant species/topic in abstract
Analysis of Risk Factors of Urinary Tract Infection in Acute Glomerulonephritis Children: A Single-Center Cross-Sectional Study	Li J, Hua C, Hu S.	10.56434/j.arch.esp.urol.20237605.40	2023	PubMed	Exclude	Irrelevant species/topic in title
Analysis of Serological Biomarkers of SARS-CoV-2 Infection in Convalescent Samples From Severe, Moderate and Mild COVID-19 Cases	Castillo-Olivares J, Wells DA, Ferrari M, Chan ACY, Smith P, Nadesalingam A, Paloniemi M, Carnell GW, Ohlendorf L, Cantoni D, Mayora-Neto M, Palmer P, Tonks P, Temperton NJ, Peterhoff D, Neckermann P, Wagner R, Doffinger R, Kempster S, Otter AD, Semper A, Brooks T, Albecka A, James LC, Page M, Schwaeble W, Baxendale H, Heeney JL.	10.3389/fimmu.2021.748291	2021	PubMed	Exclude	IgA not mentioned in title
Analysis of Whole-Body Coordination Patterning in Successful and Faulty Spikes Using Self-Organising Map-Based Cluster Analysis: A Secondary Analysis	Sarvestan J, Svoboda Z, Alaei F, Mulloy F.	10.3390/s21041345	2021	PubMed	Exclude	Irrelevant species/topic in title
Analysis of antigens of Mycobacterium leprae by interaction to sera IgG, IgM, and IgA response to improve diagnosis of leprosy	Kumar A, Parkash O, Girdhar BK.	10.1155/2014/283278	2014	PubMed	Exclude	Irrelevant topic/species in title
Analysis of celiac disease autoreactive gut plasma cells and their corresponding memory compartment in peripheral blood using high-throughput sequencing	Snir O, Mesin L, Gidoni M, Lundin KE, Yaari G, Sollid LM.	10.4049/jimmunol.1402611	2015	PubMed	Exclude	Irrelevant species/topic in title
Analysis of characteristics related to interstitial lung disease or pulmonary hypertension in patients with dermatomyositis	Wang C, Yang H, Li T, Wen Y, Yang H, Tang W, Li L, Sun S.	10.1111/crj.13720	2023	PubMed	Exclude	Irrelevant species/topic in title
Analysis of children with Henoch-Schonlein purpura secondary to infection	Liu C, Luo L, Fu M, Li Z, Liu J.	10.1007/s10067-021-06007-9	2022	PubMed	Exclude	Irrelevant species/topic in title
Analysis of chronic kidney disease among national hospitalization data with 14 million children	Shi X, Shi Y, Zhang L, Gan L, Zhong X, Huang Y, Yao C, Wang Y, Dong C, Liu B, Wang F, Wang H, Ding J.	10.1186/s12882-021-02383-1	2021	PubMed	Exclude	Irrelevant species/topic in abstract
Analysis of clinical and laboratory characteristics and pathology of lupus nephritis-based on 710 renal biopsies in China	Song K, Liu X, Liu J, Yin Z, Chen P, Cai G, Chen X.	10.1007/s10067-020-05115-2	2020	PubMed	Exclude	IgA not mentioned in title
Analysis of clinical characteristics and laboratory examination data of 112 cases of Mycoplasma pneumoniae pneumonia in children	Wang P, Yao J, Li Y, Huang X, Deng C.	10.1097/MD.0000000000040628	2024	PubMed	Exclude	Irrelevant species/topic in title
Analysis of clinical efficacy and long-term prognosis of patients with hepatocellular carcinoma treated with PD-L1 inhibitor targeting	Si T, Guo Y, Yang M.	10.3233/THC-231876	2024	PubMed	Exclude	Irrelevant species/topic in title
Analysis of coagulation alteration and its correlation with β2-microglobulin in 371 patients with newly diagnosed multiple myeloma	Hu M, Ma Y, Jia K, Liu S, Jing H, Li R.	10.1080/16078454.2024.2377849	2024	PubMed	Exclude	Irrelevant species/topic in abstract
Analysis of colostrum IgA against bacteria involved in neonatal infections	Dias EM, Rodrigues DBR, Geraldo-Martins VR, Nogueira RD.	10.1590/S1679-45082017AO3958	2017	PubMed	Exclude	Irrelevant species/topic in abstract
Analysis of differentially expressed lncRNAs and mRNAs associated with slow‑transit constipation	Miao Y, Xie X, Zhang Y, Ma X, Zhu X, Li R, Bi J, Duan R, Ai X.	10.1016/j.gene.2024.148400	2024	PubMed	Exclude	Irrelevant species/topic in abstract
Analysis of factors related to cognitive impairment in a community-based, complete enumeration survey in Japan: the Nakayama study	Yoshida T, Mori T, Shimizu H, Tachibana A, Yoshino Y, Ochi S, Yamazaki K, Ozaki Y, Kawabe K, Horiuchi F, Komori K, Iga JI, Ueno SI.	10.1111/psyg.13012	2023	PubMed	Exclude	IgA not mentioned in title
Analysis of four serum biomarkers in rheumatoid arthritis: association with extra articular manifestations in patients and arthralgia in relatives	Nass FR, Skare TL, Goeldner I, Nisihara R, Messias-Reason IT, Utiyama SRR.	10.1016/j.rbre.2016.03.001	2017	PubMed	Exclude	Irrelevant species/topic in title
Analysis of gut microbiota variations in patients with Henoch-Schönlein purpura: a comprehensive systematic review	Saad K, Abd-Ellatif M, Abdel-Hakem NE, Ali A, Khalil OA, Emad T, Abo-Gazia O, Eldamaty A, Omar YM, Alzu'bi M, Bazzazeh M, Afifi A, El-Ashry AH, Taha SA, Atef Abdelsattar Ibrahim H, Alruwaili T, Elhoufey A, Dailah HG, Elgenidy A.	10.1007/s11255-025-04406-4	2025	PubMed	Exclude	Irrelevant species/topic in abstract
Analysis of histopathological pattern of kidney biopsy specimens in Kuwait: A single-center, five-year prospective study	Abdallah E, Al-Helal B, Asad R, Kannan S, Draz W, Abdelgawad Z.	10.4103/1319-2442.168646	2015	PubMed	Exclude	Irrelevant species/topic in title (human kidney disease)
Analysis of immune, microbiota and metabolome maturation in infants in a clinical trial of Lactobacillus paracasei CBA L74-fermented formula	Roggero P, Liotto N, Pozzi C, Braga D, Troisi J, Menis C, Giannì ML, Berni Canani R, Paparo L, Nocerino R, Budelli A, Mosca F, Rescigno M.	10.1038/s41467-020-16582-1	2020	PubMed	Exclude	Irrelevant species/topic in abstract
Analysis of immunoglobulin, complements and CRP levels in serum of captive northern pig-tailed macaques (Macaca leonina)	Zhang XL, Pang W, Deng DY, Lv LB, Feng Y, Zheng YT.	10.11813/j.issn.0254-5853.2014.3.196	2014	PubMed	Exclude	Title contains exclusion keyword: pig
Analysis of immunoglobulin, complements and CRP levels in serum of captive northern pig-tailed macaques (Macaca leonina).	Zhang, X.L.; Pang, W.; Deng, D.Y.; Lv, L.B.; Feng, Y.; Zheng, Y.T.			Scopus	Exclude	Title contains exclusion keyword: pig
Analysis of influence of baicalin joint resveratrol retention enema on the TNF-α, SIgA, IL-2, IFN-γ of rats with respiratory syncytial virus infection	Cheng K, Wu Z, Gao B, Xu J.	10.1007/s12013-014-0055-9	2014	PubMed	Exclude	Title contains exclusion keyword: rat
Analysis of methylation and -141C Ins/Del polymorphisms of the dopamine receptor D2 gene in patients with schizophrenia	Funahashi Y, Yoshino Y, Yamazaki K, Ozaki Y, Mori Y, Mori T, Ochi S, Iga JI, Ueno SI.	10.1016/j.psychres.2019.06.001	2019	PubMed	Exclude	Irrelevant species/topic in title
Analysis of microbial changes in the tonsillar formalin-fixed paraffin-embedded tissue of Chinese patients with IgA nephropathy	Zhu A, Yang X, Bai L, Hou Y, Guo C, Zhao D, Wen M, Jiang P, Liu Y, Huang Y, Li C, Meng H.	10.1016/j.prp.2020.153174	2020	PubMed	Exclude	Irrelevant species/topic in title
Analysis of neutrophil to lymphocyte ratio, platelet to lymphocyte ratio and mean platelet volume to platelet count ratio in children with acute stage of immunoglobulin A vasculitis and assessment of their suitability for predicting the course of the disease	Jaszczura M, Góra A, Grzywna-Rozenek E, Barć-Czarnecka M, Machura E.	10.1007/s00296-019-04274-z	2019	PubMed	Exclude	Irrelevant species/topic in title
Analysis of pathological data of renal biopsy at one single center in China from 1987 to 2012	Zhang X, Liu S, Tang L, Wu J, Chen P, Yin Z, Li M, Xie Y, Cai G, Wei R, Qiu Q, Wang Y, Shi S, Chen X.		2014	PubMed	Exclude	Irrelevant topic/species in title
Analysis of regulatory T cell subsets in the peripheral blood of immunoglobulin A nephropathy (IgAN) patients	Yang S, Chen B, Shi J, Chen F, Zhang J, Sun Z.	10.4238/2015.October.29.28	2015	PubMed	Exclude	Irrelevant species/topic in title
Analysis of risk factors for post-tonsillectomy hemorrhage in adults	Fushimi K, Gyo K, Okunaka M, Watanabe M, Sugihara A, Tsuzuki K.	10.1016/j.anl.2022.10.002	2023	PubMed	Exclude	Irrelevant species/topic in title
Analysis of seasonal tendencies in pediatric Henoch-Schönlein purpura and comparison with outbreak of infectious diseases	Hwang HH, Lim IS, Choi BS, Yi DY.	10.1097/MD.0000000000012217	2018	PubMed	Exclude	Irrelevant species/topic in abstract
Analysis of the B cell receptor repertoire in six immune-mediated diseases	Bashford-Rogers RJM, Bergamaschi L, McKinney EF, Pombal DC, Mescia F, Lee JC, Thomas DC, Flint SM, Kellam P, Jayne DRW, Lyons PA, Smith KGC.	10.1038/s41586-019-1595-3	2019	PubMed	Exclude	Irrelevant species/topic in title
Analysis of the Targets and Glycosylation of Monoclonal IgAs From MGUS and Myeloma Patients	Bosseboeuf A, Seillier C, Mennesson N, Allain-Maillet S, Fourny M, Tallet A, Piver E, Lehours P, Mégraud F, Berthelot L, Harb J, Bigot-Corbel E, Hermouet S.	10.3389/fimmu.2020.00854	2020	PubMed	Exclude	Irrelevant species/topic in title
Analysis of the association between Mycobacterium tuberculosis infection and Immunoglobulin A nephropathy by early secreted antigenic target 6 detection in renal biopsies: a prospective study	Li S, Siyuan T, Jiangmin F, Hailong W, Li Y, Jianfei M, Lining W.	10.1080/00325481.2017.1289054	2017	PubMed	Exclude	Irrelevant species/topic in title
Analysis of the association between kidney injury biomarkers concentration and nephritis in immunoglobulin A vasculitis: A pediatric cohort study	Dyga K, Machura E, Świętochowska E, Szczepańska M.	10.1111/1756-185X.13904	2020	PubMed	Exclude	Irrelevant species/topic in title
Analysis of the association between salivary proteins and oral mucositis in patients with head and neck cancer undergoing IMRT: a longitudinal study	Agurto MG, Carpenter GH, Bozorgi SS, Koller G, Fenlon M, Warburton F, Bruce K, Burke M, Banerjee A.	10.1186/s12903-024-04400-9	2024	PubMed	Exclude	Irrelevant species/topic in title
Analysis of the differential urinary protein profile in IgA nephropathy patients of Uygur ethnicity	Guo Z, Wang Z, Lu C, Yang S, Sun H, Reziw, Guo Y, Sun W, Yue H.	10.1186/s12882-018-1139-3	2018	PubMed	Exclude	Irrelevant species/topic in title
Analysis of the epidemiology and clinical characteristics of Epstein-Barr virus infection	Ding B, Zhang Y, Wu Y, Li Y.	10.1002/jmv.29960	2024	PubMed	Exclude	Irrelevant species/topic in title
Analysis of the immune response using FTIR spectroscopy in mothers and their newborns with different vaccination schemes for COVID-19	Mata-Miranda MM, Martinez-Cuazitl A, Gutierrez-Cortes H, Cordero-Hernandez L, Guerrero-Ruiz M, Lopez-Reyes A, Rodriguez-Baez A, Vazquez-Zapien GJ.	10.1038/s41598-024-68340-8	2024	PubMed	Exclude	Irrelevant species/topic in title
Analysis of the impact of obesity on the prognosis of IgA nephropathy according to renal function and sex	Ariyasu Y, Torikoshi K, Tsukamoto T, Yasuda T, Yasuda Y, Matsuzaki K, Hirano K, Kawamura T, Yokoo T, Maruyama S, Suzuki Y, Muso E.	10.1007/s10157-024-02519-1	2024	PubMed	Exclude	Irrelevant species/topic in title
Analysis of the legal instruments operating the ISS as the most complex space program ever undertaken	Aoki, S.			Scopus	Exclude	Title contains exclusion keyword: rat
Analysis of the quality of prenatal data of pregnant women attended at Healthcare Services in the city of São Paulo between 2012 and 2020	Corrêa FF, Carrilho TRB, Bonilha EA, Keller VN, Melo TC, Kac G, Diniz CSG.	10.1590/1980-549720230051	2023	PubMed	Exclude	Irrelevant species/topic in abstract
Analysis of the relationship between the expression of EBV-related antibodies and ET-1 axis in gastric cancer	Zhang Y, Zhang Q, Xu L, Wang W, Xiao H, Luo B.	10.3233/CBM-220001	2022	PubMed	Exclude	IgA not mentioned in title
Analysis of trabecular bone microstructure in osteoporotic femoral heads in human patients: in vivo study using multidetector row computed tomography	Munemoto M, Kido A, Sakamoto Y, Inoue K, Yokoi K, Shinohara Y, Tanaka Y.	10.1186/s12891-015-0848-z	2016	PubMed	Exclude	Irrelevant species/topic in title
Analysis of trends and status of physician-based evaluation methods in acne vulgaris from 2000 to 2019	Cho SI, Yang JH, Suh DH.	10.1111/1346-8138.15613	2021	PubMed	Exclude	Irrelevant species/topic in abstract
Analysis on the change of gut microbiota and metabolome in lung transplant patients	Hou Z, Zhang T, Ding Z, Qian T, Wang P, Wu B, Pan X, Li X.	10.1128/spectrum.03142-23	2024	PubMed	Exclude	Irrelevant species/topic in title
Analytical Methods for the Determination of Neuroactive Steroids	Kaleta M, Oklestkova J, Novák O, Strnad M.	10.3390/biom11040553	2021	PubMed	Exclude	IgA not mentioned in title
Analytical and Clinical Evaluation of the Automated Elecsys Anti-SARS-CoV-2 Antibody Assay on the Roche cobas e602 Analyzer	Chan CW, Parker K, Tesic V, Baldwin A, Tang NY, van Wijk XMR, Yeo KJ.	10.1093/ajcp/aqaa155	2020	PubMed	Exclude	Irrelevant species/topic in abstract
Analytical and Clinical Evaluation of the Semiquantitative Elecsys Anti-SARS-CoV-2 Spike Protein Receptor Binding Domain Antibody Assay on the Roche cobas e602 Analyzer	Chan CW, Yi X, Lenza M, Baldwin AD, Jakalski J, Tesic V, Yeo KJ.	10.1093/ajcp/aqab092	2022	PubMed	Exclude	Irrelevant species/topic in title
Analytical and clinical comparison of two fully automated immunoassay systems for the diagnosis of celiac disease	Lakos G, Norman GL, Mahler M, Martis P, Bentow C, Santora D, Fasano A.	10.1155/2014/371263	2014	PubMed	Exclude	Irrelevant topic/species in title
Analytical and clinical validation of an ELISA for specific SARS-CoV-2 IgG, IgA, and IgM antibodies	Tré-Hardy M, Wilmet A, Beukinga I, Favresse J, Dogné JM, Douxfils J, Blairon L.	10.1002/jmv.26303	2021	PubMed	Exclude	Irrelevant species/topic in abstract
Analytical interference on measurement of immunoglobulins in monoclonal gammopathy	Oest A, Boe M, Mosgaard MCH, Elgaard J, Lykkeboe S, Jensen P, Gregersen H, Andersen SL, Handberg A, Venø SK.	10.1080/00365513.2024.2429081	2024	PubMed	Exclude	Irrelevant species/topic in title
Analytical performance and diagnostic potential of immunoassays determining intact immunoglobulin kappa/lambda ratios in monoclonal gammopathies	Eckold J, Poenisch W, Drogies T, Kratzsch J, Teupser D, Thiery J, Bruegel M.	10.7754/clin.lab.2013.131010	2014	PubMed	Exclude	Title contains exclusion keyword: rat
Analytical sensitivity and diagnostic performance of serum protein electrophoresis on the HYDRAGEL 30 PROTEIN(E) β1-β2 Sebia Hydrasys system	Tsui AKY, Thomas D, Hunt A, Estey M, Christensen CL, Higgins T, Sandhu I, Rodriguez-Capote K.	10.1016/j.clinbiochem.2017.09.007	2018	PubMed	Exclude	Irrelevant species/topic in abstract
Analytical ultracentrifugation in saliva research: Impact of green tea astringency and its significance on the in-vivo aroma release	Dinu V, Liu C, Ali J, Ayed C, Gershkovich P, Adams GG, Harding SE, Fisk ID.	10.1038/s41598-018-31625-w	2018	PubMed	Exclude	Irrelevant species/topic in abstract
Analytical validation of an alternative method to quantify specific antibodies in 3 applications	Senant M, Bordereau P, Tartour E, Dragon-Durey MA.	10.1016/j.jim.2018.10.008	2019	PubMed	Exclude	Irrelevant species/topic in abstract
Analytical validation of the Hevylite assays for M-protein quantification	Jacobs JFM, Haagen IA, Lodder A, van der Kroft C, de Kat Angelino CM, Croockewit S, Nieuwenhuys E, Gelderman KA.	10.1515/cclm-2017-0817	2018	PubMed	Exclude	IgA not mentioned in title
Anaphylactoid Syndrome of Pregnancy	Barnhart ML, Rosenbaum K.	10.1016/j.nwh.2018.11.006	2019	PubMed	Exclude	Irrelevant species/topic in abstract
Anaphylatoxins enhance Th9 cell recruitment via the CCL20-CCR6 axis in IgA nephropathy	Hu X, Feng J, Deng S, Tang J, Liao Z, Luo L, Luo L, Meng T, Gong G, Li X.	10.1007/s40620-020-00708-1	2020	PubMed	Exclude	Irrelevant species/topic in title
Anaphylaxis to IVIG	Williams SJ, Gupta S.	10.1007/s00005-016-0410-1	2017	PubMed	Exclude	Not original research (review), not in wild mammal species
Anaphylaxis to simultaneous administration of inactivated tissue culture hepatitis A vaccine and purified chick embryo cell rabies vaccine after multiple doses	Hasegawa K, Ohji G, Iwata K.	10.1136/bcr-2020-237894	2021	PubMed	Exclude	Irrelevant species/topic in title
Anaphylaxis with intravenous immunoglobulin: a time for introspection	Jain RS, Agrawal R, Kumar S, Gupta PK.	10.1016/j.ajem.2015.03.019	2015	PubMed	Exclude	Irrelevant species/topic in title
Anatomical leg length discrepancy in children: Can it be accurately determined using 3-D motion capturing?	Böhm H, Reinhold SM, Dussa CU.	10.1016/j.gaitpost.2024.02.013	2024	PubMed	Exclude	Irrelevant species/topic in title
Anatomical variants complicating the posterior approaches towards the elbow joint	Kunc V, Benes M, Veigl D, Kachlik D.	10.1007/s00276-023-03124-9	2023	PubMed	Exclude	Irrelevant species/topic in title
Androgen deprivation induces phenotypic plasticity and promotes resistance to molecular targeted therapy in a PTEN-deficient mouse model of prostate cancer	De Velasco MA, Tanaka M, Yamamoto Y, Hatanaka Y, Koike H, Nishio K, Yoshikawa K, Uemura H.	10.1093/carcin/bgu143	2014	PubMed	Exclude	Title contains exclusion keyword: mouse
Anemia in Diabetic Patients Reflects Severe Tubulointerstitial Injury and Aids in Clinically Predicting a Diagnosis of Diabetic Nephropathy	Ito K, Yokota S, Watanabe M, Inoue Y, Takahashi K, Himuro N, Yasuno T, Miyake K, Uesugi N, Masutani K, Nakashima H.	10.2169/internalmedicine.5455-20	2021	PubMed	Exclude	Irrelevant species/topic in title
Angioedema as a predominant symptom of Bordetella pertussis infection	Bal C, Baumgartner R, Gompelmann D, Idzko M.	10.1136/bcr-2020-239243	2021	PubMed	Exclude	IgA not mentioned in title
Angioedema due to Acquired C1-Inhibitor Deficiency Associated With Monoclonal Gammopathies of Undetermined Significance Characteristics of a French National Cohort	Lahuna C, Defendi F, Bouillet L, Boccon-Gibod I, Mekinian A, Coppo P, Adamski H, Amarger S, Armengol G, Aubineau M, Bibes B, Blanchard-Delaunay C, Blaison G, Brihaye B, Cathebras P, Caubet O, Demoreuil C, Desblache J, Durupt F, Gayet S, Gondran G, Hadjadj J, Kalmi G, Kanny G, Lacoste M, Launay D, Ly KH, McAvoy C, Martin L, Ollivier Y, Pelletier F, Robbins A, Roos-Weil D, Fain O, Gobert D.	10.1016/j.jaip.2024.09.016	2024	PubMed	Exclude	IgA not mentioned in title
Angioimmunoblastic T-cell Lymphoma Associated with IgA Nephropathy	Harada Y, Sakai K, Asaka S, Nakayama K.	10.2169/internalmedicine.56.7315	2017	PubMed	Exclude	Irrelevant species/topic in title
Angioimmunoblastic T-cell lymphoma with elevated serum IgA and infiltration of IgA-positive plasma cells into a skin lesion	Tabata N, Kunikata N, Tanata M, Fukuhara O.	10.5070/D328458523	2022	PubMed	Exclude	Irrelevant species/topic in title
Angiotensin II Type 1 Receptor Antibodies Are Higher in Lupus Nephritis and Vasculitis than Other Glomerulonephritis Patients	Szymczak M, Heidecke H, Żabińska M, Rukasz D, Wiśnicki K, Tukiendorf A, Krajewska M, Banasik M.	10.1007/s00005-022-00660-x	2022	PubMed	Exclude	Irrelevant species/topic in title
Angiotensin II Type 2 Receptor Antibodies in Glomerular Diseases	Szymczak M, Heidecke H, Żabińska M, Rukasz D, Wiśnicki K, Kujawa K, Kościelska-Kasprzak K, Krajewska M, Banasik M.	10.2478/aite-2024-0017	2024	PubMed	Exclude	Irrelevant species/topic in title
Angiotensin-converting enzyme insertion/deletion gene polymorphism and Henoch-Schonlein purpura nephritis risk in children: a meta-analysis	Yan P, Xu S.	10.5114/pjp.2023.127014	2023	PubMed	Exclude	Irrelevant species/topic in abstract
Angiotensin-converting enzyme insertion/deletion polymorphism and susceptibility to Henoch-Schönlein purpura: a meta-analysis	Zhang X, Wu L, Chai M, Huang X, Zhu J, Li S, Zhang J, Zhang H.	10.1177/1470320319836302	2019	PubMed	Exclude	Irrelevant species/topic in abstract
Animal models for influenza viruses: Implications for universal vaccine development	Margine, I.; Krammer, F.	10.3390/pathogens3040845		Scopus	Exclude	Title contains exclusion keyword: cat
Annular Flaccid Pustules on the Trunk	Kiritsi D, Hoch M, Kern JS.	10.1001/jamadermatol.2017.0901	2017	PubMed	Exclude	Not original research (case report), not in wild mammal species
Annular bullous diseases	Sussman M, Zhai L, Morquette A, Huang S, Hsu S.	10.1016/j.clindermatol.2021.12.012	2022	PubMed	Exclude	Not original research (review), not in wild mammal species
Annular bullous lesions in a child from Uganda: chronic bullous disease of childhood	Ambur AB, Nyckowski TA, Bhukhan A.	10.1515/jom-2022-0168	2022	PubMed	Exclude	IgA not mentioned in title
Annular paraneoplastic bullous pemphigoid mimicking linear IgA bullous dermatosis in a 40-year-old patient	Giacaman A, Bauzá A, Olea JM, Escudero-Góngora MDM, Escalas J, Martín-Santiago A, Ishii N, Hashimoto T.	10.1111/ddg.13482	2018	PubMed	Exclude	Irrelevant species/topic in title
Antenatal Influenza A-Specific IgA, IgM, and IgG Antibodies in Mother's Own Breast Milk and Donor Breast Milk, and Gastric Contents and Stools from Preterm Infants	Demers-Mathieu V, Huston RK, Markell AM, McCulley EA, Martin RL, Dallas DC.	10.3390/nu11071567	2019	PubMed	Exclude	Irrelevant species/topic in title
Anti Saccharomyces cerevisiae Antibodies in Patients With Anti-β2 Glycoprotein I Antibodies	Mankaï A, Layouni S, Ghedira I.	10.1002/jcla.21942	2016	PubMed	Exclude	Irrelevant species/topic in abstract
Anti-A and anti-B: what are they and where do they come from?	Branch DR.	10.1111/trf.13087	2015	PubMed	Exclude	IgA not mentioned in title
Anti-Anisakis antibodies in colon cancer patients and their relationship with γδ T-cells	Andreu-Ballester JC, Cuéllar C, Colmena-Zaragoza J, Galindo-Regal L, Hurtado-Marcos C, González-Fernández J, Balciscueta Z, García-Ballesteros C, López-Chuliá F, Jiménez AI, Llombart-Cussac A.	10.1007/s00436-024-08216-y	2024	PubMed	Exclude	Irrelevant species/topic in abstract
Anti-Anisakis sp. antibodies in serum of healthy subjects. Relationship with αβ and γδ T cells	Zamora V, García-Ballesteros C, Benet-Campos C, Ballester F, Cuéllar C, Andreu-Ballester JC.	10.1515/ap-2017-0011	2017	PubMed	Exclude	Irrelevant species/topic in abstract
Anti-Anisakis sp. antibodies in serum of patients with sepsis and their relationship with γδ T cells and disease severity	Andreu-Ballester JC, Zamora V, Garcia-Ballesteros C, Benet-Campos C, Lopez-Chuliá F, Tormo-Calandín C, Cuéllar C.	10.1016/j.ijpara.2017.11.007	2018	PubMed	Exclude	Irrelevant species/topic in abstract
Anti-Arbovirus Antibodies Cross-React With Severe Acute Respiratory Syndrome Coronavirus 2	Hunsawong T, Buddhari D, Rungrojcharoenkit K, Suthangkornkul R, Mongkolsirichaikul D, Lohachanakul J, Tayong K, Sirikajornpan K, Rodpradit P, Poolpanichupatam Y, Klungthong C, Utennam D, Kaewhiran S, Cotrone TS, Fernandez S, Jones AR.	10.1128/spectrum.02639-22	2022	PubMed	Exclude	IgA not mentioned in title
Anti-Aβ Antibodies and Cerebral Amyloid Angiopathy Complications	Chantran Y, Capron J, Alamowitch S, Aucouturier P.	10.3389/fimmu.2019.01534	2019	PubMed	Exclude	Irrelevant species/topic in abstract
Anti-BP180-type mucous membrane pemphigoid: report of two cases	Wada M, Sato J, Shindoh M, Ujiie H, Natsuga K, Nishie W, Shimizu H, Kitagawa Y.	10.1007/s10266-014-0181-2	2016	PubMed	Exclude	Not original research (case report), not in wild mammal species
Anti-BPIFA1/SPLUNC1: a new autoantibody prevalent in patients with endstage cystic fibrosis	Budding K, van de Graaf EA, Hoefnagel T, Hack CE, Otten HG.	10.1016/j.jcf.2013.10.005	2014	PubMed	Exclude	Title contains exclusion keyword: patient
Anti-C1q autoantibodies from systemic lupus erythematosus patients activate the complement system via both the classical and lectin pathways	Thanei S, Vanhecke D, Trendelenburg M.	10.1016/j.clim.2015.06.014	2015	PubMed	Exclude	Irrelevant species/topic in title
Anti-CD20 therapies decrease humoral immune response to SARS-CoV-2 in patients with multiple sclerosis or neuromyelitis optica spectrum disorders	Louapre C, Ibrahim M, Maillart E, Abdi B, Papeix C, Stankoff B, Dubessy AL, Bensa-Koscher C, Créange A, Chamekh Z, Lubetzki C, Marcelin AG, Corvol JC, Pourcher V; COVISEP and Bio-coco-neuroscience study group.	10.1136/jnnp-2021-326904	2022	PubMed	Exclude	Irrelevant species/topic in title
Anti-CD26 autoantibodies are involved in rheumatoid arthritis and show potential clinical interest	Cordero OJ, Varela-Calviño R, López-González T, Grujic M, Juranic Z, Mouriño C, Hernández-Rodríguez Í, Rodríguez-López M, de la Iglesia BA, Pego-Reigosa JM.	10.1016/j.clinbiochem.2017.06.001	2017	PubMed	Exclude	IgA not mentioned in title
Anti-CD74 IgA antibodies show diagnostic potential for axial spondyloarthritis but are not associated with microscopic gut inflammation	De Craemer AS, Witte T, Lobaton Ortega T, Hoorens A, De Vos M, Cuvelier C, Vastert SJ, Baraliakos X, Van den Bosch F, Elewaut D.	10.1093/rheumatology/keac384	2023	PubMed	Exclude	Irrelevant species/topic in title
Anti-CD74 IgA autoantibodies in radiographic axial spondyloarthritis: a longitudinal Swedish study	Do L, Granåsen G, Hellman U, Lejon K, Geijer M, Baraliakos X, Witte T, Forsblad-d'Elia H.	10.1093/rheumatology/keaa882	2021	PubMed	Exclude	Irrelevant species/topic in title
Anti-CD74 antibodies have no diagnostic value in early axial spondyloarthritis: data from the spondyloarthritis caught early (SPACE) cohort	de Winter JJ, van de Sande MG, Baerlecken N, Berg I, Ramonda R, van der Heijde D, van Gaalen FA, Witte T, Baeten DL.	10.1186/s13075-018-1535-x	2018	PubMed	Exclude	Irrelevant species/topic in abstract
Anti-CD74 antibodies in spondyloarthritis: A systematic review and meta-analysis	Xu S, Zhang X, Chen Y, Ma Y, Deng J, Gao X, Guan S, Pan F.	10.1016/j.semarthrit.2020.12.002	2021	PubMed	Exclude	Irrelevant species/topic in abstract
Anti-CD74 autoantibodies in axial spondyloarthritis as biomarkers for activity and severity of disease but not for tumour necrosis factor inhibitor retention: data from the Swiss Clinical Quality Management in rheumatic diseases cohort	Steimer A, Götschi A, Witte T, Scherer A, Brändli J, Nissen MJ, Möller B, Grosswiler S, Kyburz D, Dan D, Rubbert-Roth A, Adler S, Distler O, Baraliakos X, Ciurea A.	10.1007/s10067-025-07393-0	2025	PubMed	Exclude	Irrelevant species/topic in title
Anti-CfaE nanobodies provide broad cross-protection against major pathogenic enterotoxigenic Escherichia coli strains, with implications for vaccine design	Amcheslavsky A, Wallace AL, Ejemel M, Li Q, McMahon CT, Stoppato M, Giuntini S, Schiller ZA, Pondish JR, Toomey JR, Schneider RM, Meisinger J, Heukers R, Kruse AC, Barry EM, Pierce BG, Klempner MS, Cavacini LA, Wang Y.	10.1038/s41598-021-81895-0	2021	PubMed	Exclude	Irrelevant species/topic in title
Anti-Citrullinated Protein Antibodies Are Associated With Neutrophil Extracellular Traps in the Sputum in Relatives of Rheumatoid Arthritis Patients	Demoruelle MK, Harrall KK, Ho L, Purmalek MM, Seto NL, Rothfuss HM, Weisman MH, Solomon JJ, Fischer A, Okamoto Y, Kelmenson LB, Parish MC, Feser M, Fleischer C, Anderson C, Mahler M, Norris JM, Kaplan MJ, Cherrington BD, Holers VM, Deane KD.	10.1002/art.40066	2017	PubMed	Exclude	Irrelevant species/topic in title
Anti-Citrullinated Protein Antibody Specificities, Rheumatoid Factor Isotypes, and Incident Cardiovascular Events in Patients With Rheumatoid Arthritis	Westerlind H, Rönnelid J, Hansson M, Alfredsson L, Mathsson-Alm L, Serre G, Cornillet M, Holmdahl R, Jakobsson PJ, Skriner K, Klareskog L, Saevarsdottir S, Askling J.	10.1002/art.41381	2020	PubMed	Exclude	Irrelevant species/topic in title
Anti-Cytomegalovirus Activity in Human Milk and Colostrum From Mothers of Preterm Infants	Donalisio M, Rittà M, Tonetto P, Civra A, Coscia A, Giribaldi M, Cavallarin L, Moro GE, Bertino E, Lembo D.	10.1097/MPG.0000000000002071	2018	PubMed	Exclude	Irrelevant species/topic in title
Anti-Double-Stranded DNA Isotypes and Anti-C1q Antibody Improve the Diagnostic Specificity of Systemic Lupus Erythematosus	Jia Y, Zhao L, Wang C, Shang J, Miao Y, Dong Y, Zhao Z.	10.1155/2018/4528547	2018	PubMed	Exclude	Irrelevant species/topic in abstract
Anti-Epstein-Barr Virus BNLF2b for Mass Screening for Nasopharyngeal Cancer	Li T, Li F, Guo X, Hong C, Yu X, Wu B, Lian S, Song L, Tang J, Wen S, Gao K, Hao M, Cheng W, Su Y, Zhang S, Huang S, Fang M, Wang Y, Ng MH, Chen H, Luo W, Ge S, Zhang J, Xia N, Ji M.	10.1056/NEJMoa2301496	2023	PubMed	Exclude	Irrelevant species/topic in title
Anti-Epstein-Barr virus antibodies in Beijing during 2013-2017: What we have found in the different patients	Cui J, Yan W, Xu S, Wang Q, Zhang W, Liu W, Ni A.	10.1371/journal.pone.0193171	2018	PubMed	Exclude	Irrelevant species/topic in title
Anti-GAPDH Autoantibody Is Associated with Increased Disease Activity and Intracranial Pressure in Systemic Lupus Erythematosus	Sun J, Li X, Zhou H, Liu X, Jia J, Xie Q, Peng S, Sun X, Wang Q, Yi L.	10.1155/2019/7430780	2019	PubMed	Exclude	IgA not mentioned in title
Anti-GBM nephritis with mesangial IgA deposits after SARS-CoV-2 mRNA vaccination	Sacker A, Kung V, Andeen N.	10.1016/j.kint.2021.06.006	2021	PubMed	Exclude	Irrelevant species/topic in title
Anti-GD2 IgA kills tumors by neutrophils without antibody-associated pain in the preclinical treatment of high-risk neuroblastoma	Evers M, Stip M, Keller K, Willemen H, Nederend M, Jansen M, Chan C, Budding K, Nierkens S, Valerius T, Meyer-Wentrup F, Eijkelkamp N, Leusen J.	10.1136/jitc-2021-003163	2021	PubMed	Exclude	Irrelevant species/topic in title
Anti-GP2 IgA autoantibodies are associated with poor survival and cholangiocarcinoma in primary sclerosing cholangitis	Jendrek ST, Gotthardt D, Nitzsche T, Widmann L, Korf T, Michaels MA, Weiss KH, Liaskou E, Vesterhus M, Karlsen TH, Mindorf S, Schemmer P, Bär F, Teegen B, Schröder T, Ehlers M, Hammers CM, Komorowski L, Lehnert H, Fellermann K, Derer S, Hov JR, Sina C.	10.1136/gutjnl-2016-311739	2017	PubMed	Exclude	Irrelevant species/topic in abstract
Anti-GP2 IgA: a biomarker for disease severity and/or cholangiocarcinoma in primary sclerosing cholangitis?	Rizvi S, Yang JD, Gores GJ.	10.1136/gutjnl-2016-312492	2017	PubMed	Exclude	Not original research (comment), not in wild mammal species
Anti-Gal IgM, IgA and IgG natural antibodies in childhood	Hamanova M, Chmelikova M, Nentwich I, Thon V, Lokaj J.	10.1016/j.imlet.2015.02.001	2015	PubMed	Exclude	Irrelevant species/topic in abstract
Anti-Glomerular Basement Membrane Disease Combined with IgA Nephropathy Complicated with Reversible Posterior Leukoencephalopathy Syndrome: An Unusual Case	Ge YT, Liao JL, Liang W, Xiong ZY.	10.12659/ajcr.894619	2015	PubMed	Exclude	Irrelevant species/topic in title
Anti-HIV antibodies: Multiple antiviral activities; Les anticorps anti-VIH	Peressin, M.; Holl, V.; Moog, C.	10.1051/medsci/20143001016		Scopus	Exclude	Irrelevant species/topic in title
Anti-HLA alloantibodies of the IgA isotype in re-transplant candidates part II: Correlation with graft survival	Arnold ML, Bach C, Heinemann FM, Horn PA, Ziemann M, Lachmann N, Mühlbacher A, Dick A, Ender A, Thammanichanond D, Schaub S, Hönger G, Fischer GF, Mytilineos J, Hallensleben M, Hitzler WE, Seidl C, Spriewald BM.	10.1111/iji.12363	2018	PubMed	Exclude	Irrelevant species/topic in abstract
Anti-Human Platelet Antigen-1a Immunoglobulin G Preparation Intended to Prevent Fetal and Neonatal Alloimmune Thrombocytopenia	Weng YJ, Husebekk A, Skogen B, Kjaer M, Lin LT, Burnouf T.	10.1371/journal.pone.0162973	2016	PubMed	Exclude	Irrelevant species/topic in title
Anti-IL-5 in Mild Asthma Alters Rhinovirus-induced Macrophage, B-Cell, and Neutrophil Responses (MATERIAL). A Placebo-controlled, Double-Blind Study	Sabogal Piñeros YS, Bal SM, van de Pol MA, Dierdorp BS, Dekker T, Dijkhuis A, Brinkman P, van der Sluijs KF, Zwinderman AH, Majoor CJ, Bonta PI, Ravanetti L, Sterk PJ, Lutter R.	10.1164/rccm.201803-0461OC	2019	PubMed	Exclude	Irrelevant species/topic in abstract
Anti-IgA detection by particle gel immunoassay	Palmer DS.	10.2450/2013.0301-13	2014	PubMed	Exclude	Irrelevant topic/species in title
Anti-LPS IgA and IgG Can Inhibit Serum Killing of Pseudomonas aeruginosa in Patients with Cystic Fibrosis	Pham A, Ledger EL, Coggon CF, Henderson IR, Reid DW, Bell SC, Smith DJ, Wells TJ.	10.1128/IAI.00412-21	2021	PubMed	Exclude	Irrelevant species/topic in title
Anti-Lipoarabinomannan-Specific Salivary IgA as Prognostic Marker for Leprosy Reactions in Patients and Cellular Immunity in Contacts	Nahas AA, Lima MIS, Goulart IMB, Goulart LR.	10.3389/fimmu.2018.01205	2018	PubMed	Exclude	Irrelevant species/topic in title
Anti-MUC1 Antibody in Nipple Aspirate Fluids Correlates with Tumor Aggressiveness in Breast Cancer: A Feasibility Study	Menekse E, McKolanis J, Finn OJ, McAuliffe PF, Johnson R, Soran A.	10.1155/2015/179689	2015	PubMed	Exclude	Irrelevant species/topic in abstract
Anti-Microbial Antibody Response is Associated With Future Onset of Crohn's Disease Independent of Biomarkers of Altered Gut Barrier Function, Subclinical Inflammation, and Genetic Risk	Lee SH, Turpin W, Espin-Garcia O, Raygoza Garay JA, Smith MI, Leibovitzh H, Goethel A, Turner D, Mack D, Deslandres C, Cino M, Aumais G, Panaccione R, Jacobson K, Bitton A, Steinhart AH, Huynh HQ, Princen F, Moayyedi P, Griffiths AM, Silverberg MS, Paterson AD, Xu W, Croitoru K; Crohn’s and Colitis Canada Genetics Environment Microbial Project Research Consortium.	10.1053/j.gastro.2021.07.009	2021	PubMed	Exclude	IgA not mentioned in title
Anti-Myxovirus Resistance Protein-1 Immunoglobulin A Autoantibody in Idiopathic Pulmonary Fibrosis	Arai T, Hirose M, Hamano Y, Kagawa T, Murakami A, Kida H, Kumanogoh A, Inoue Y.	10.1155/2022/1107673	2022	PubMed	Exclude	Irrelevant species/topic in title
Anti-N-methyl-D-aspartate receptor encephalitis associated with reactivated Epstein-Barr virus infection in pediatric patients: Three case reports	Hou R, Wu J, He D, Yan Y, Li L.	10.1097/MD.0000000000015726	2019	PubMed	Exclude	Not original research (case report), not in wild mammal species
Anti-N-methyl-d-aspartate receptor encephalitis in an older patient presenting with a rapid onset of delusions and amnesia	Marinova Z, Bausch-Becker N, Savaskan E.	10.1136/bcr-2018-228512	2019	PubMed	Exclude	Irrelevant species/topic in title
Anti-NC16A IgA from Patients with Linear IgA Bullous Dermatosis Induce Neutrophil-Dependent Subepidermal Blistering in Mice	Jing K, Jordan TJM, Li N, Burette S, Yang B, Marinkovich MP, Diaz LA, Googe P, Thomas NE, Feng S, Liu Z.	10.1016/j.jid.2023.05.027	2024	PubMed	Exclude	Irrelevant species/topic in abstract
Anti-Nipah Virus Enzyme-Linked Immunosorbent Assays with Non-human Primate and Hamster Serum	Postnikova E, Liang J, Yu S, Cai Y, Cong Y, Holbrook MR.	10.1007/978-1-0716-3283-3_17	2023	PubMed	Exclude	Irrelevant species/topic in title
Anti-O-specific polysaccharide (OSP) immune responses following vaccination with oral cholera vaccine CVD 103-HgR correlate with protection against cholera after infection with wild-type Vibrio cholerae O1 El Tor Inaba in North American volunteers	Islam K, Hossain M, Kelly M, Mayo Smith LM, Charles RC, Bhuiyan TR, Kováč P, Xu P, LaRocque RC, Calderwood SB, Simon JK, Chen WH, Haney D, Lock M, Lyon CE, Kirkpatrick BD, Cohen M, Levine MM, Gurwith M, Harris JB, Qadri F, Ryan ET.	10.1371/journal.pntd.0006376	2018	PubMed	Exclude	Irrelevant species/topic in title
Anti-Outer membrane protein C and anti-glycoprotein 2 antibodies in inflammatory bowel disease and their association with complicated forms of Crohn's disease	Kohoutova D, Drahosova M, Moravkova P, Rejchrt S, Bures J.	10.1186/s12876-014-0190-1	2014	PubMed	Exclude	Title contains exclusion keyword: cat
Anti-PF4 antibodies associated with disease severity in COVID-19	Liu Q, Miao H, Li S, Zhang P, Gerber GF, Follmann D, Ji H, Zeger SL, Chertow DS, Quinn TC, Robinson ML, Kickler TS, Rothman RE, Fenstermacher KZJ, Braunstein EM, Cox AL, Farci P, Fauci AS, Lusso P.	10.1073/pnas.2213361119	2022	PubMed	Exclude	IgA not mentioned in title
[truncated: 16,152 more rows]
